# Supplementary material for: The prefoldin complex stabilizes the von Hippel-Lindau protein against aggregation and degradation
Source: PLoS Genet. 2020 Nov 2;16(11):e1009183. doi: 10.1371/journal.pgen.1009183 (PMC7660911; doi:10.1371/journal.pgen.1009183)
Supplement: S1 Table — (XLS) [file pgen.1009183.s014.xls]

## Sheet: CTRL
Accession	Description	Gene	|Log Prob|	Best |Log Prob|	Best Score	Total intensity	Number of spectra	Number of unique peptides	Number of modified peptides	Protein coverage	Number of amino acids
P0CT54	Elongation factor 1-alpha-B	TEF102	114.48	11.61	745.5	5.54875e+08	146	30	3	45.87	460
P00332	Alcohol dehydrogenase	ADH1	119.44	10.85	723.4	3.94055e+08	130	34	5	56.86	350
P0CT64	40S ribosomal protein S16-A	RPS1601	54.51	8.09	595.4	3.36666e+08	64	14	1	50.71	140
	GFP		145.7	17.68	1008.8	2.74752e+08	245	48	9	52.88	452
O59855	Probable heat shock protein ssa2	SSA2	172.85	11.18	741.5	2.66213e+08	244	53	11	55.18	647
P0CH07	Ubiquitin-60S ribosomal protein L40	UEP1	19.05	4.9	536.4	2.12274e+08	30	7	2	25	128
Q10414	CWF19-like protein mug161	MUG161	35.16	8.83	625.3	1.97662e+08	27	10	0	14.97	561
Q9URW6	SH3 domain-containing protein PJ696.02	SPAPJ696.02	39.97	12.18	755.4	1.31358e+08	40	10	0	24.42	430
Q9P6K7	tRNA-aminoacylation cofactor arc1	SPAC30C2.04	59.15	10.54	678.6	1.26918e+08	53	16	0	34.67	450
P0CT67	40S ribosomal protein S18-B	RPS1802	39.82	10.78	711.5	1.06515e+08	54	16	4	42.76	152
O60128	40S ribosomal protein S3	RPS3	45.25	8.92	676.2	9.78435e+07	40	12	0	45.38	249
O74895	60S ribosomal protein L15-A	RPL15	34.2	8.82	613.5	9.69365e+07	27	8	0	35.82	201
P10989	Actin	ACT1	90.81	13.62	885.3	8.96901e+07	64	18	4	41.07	375
P36591	Dihydrofolate reductase	DFR1	9.64	2.91	290.3	8.84826e+07	11	8	0	18.66	461
P41891	Protein gar2	GAR2	46.83	9.54	642.1	86707552	61	21	5	28.2	500
O74407	Aspartate--tRNA ligase, cytoplasmic	DPS1	52.13	8.85	613.2	8.38669e+07	41	15	1	24.48	580
Q9URX6	60S ribosomal protein L31	RPL31	21.97	8.7	640.9	8.32575e+07	18	6	0	34.51	113
O94514	Nucleolar protein 56	NOP56	42.07	10.18	693.9	7.57031e+07	45	15	2	26.76	497
O74828	Pre-rRNA-processing protein esf1	ESF1	13.3	6.01	460.8	75368982	14	4	0	6.3	682
Q9P7S7	Nucleolar protein 58	NOP58	91.51	9.53	682.1	6.95549e+07	76	24	5	34.84	508
Q10068	Uncharacterized protein C3H1.02c	SPAC3H1.02C	3.55	1.71	443	6.91834e+07	31	6	2	2.99	1036
O14179	Ribosome maturation protein sdo1	SDO1	32.52	5.61	496.8	6.86156e+07	32	9	0	37.8	246
P0CT76	40S ribosomal protein S23-B	RPS2302	16.39	8.85	622.9	62254901	15	6	0	37.76	143
Q10284	Ribosome-associated molecular chaperone sks2	SKS2	49.55	8.25	592	6.12944e+07	38	9	0	17.62	613
P0CT58	40S ribosomal protein S22-A	RPS2201	33.74	6.11	552.5	6.07994e+07	38	11	3	49.23	130
O59675	40S ribosomal protein S9-B	RPS902	23.71	4.77	438.1	5.35447e+07	24	11	0	45.83	192
P35679	60S ribosomal protein L4-A	RPL402	49.13	7.07	564.9	5.18426e+07	38	13	0	36.91	363
P58234	40S ribosomal protein S19-A	RPS1901	16.12	5.31	422.9	5.15415e+07	34	6	0	25.69	144
P40372	60S ribosomal protein L3-A	RPL301	26.56	9.26	675.7	5.08543e+07	20	10	0	21.65	388
O74329	40S ribosomal protein S29	RPS29	10.1	5.58	494.4	5.08068e+07	15	5	1	50	56
O14388	60S ribosomal protein L27-A	RPL2701	21.54	6.89	561.3	4.93863e+07	17	5	0	38.97	136
O60198	S-adenosylmethionine synthase	SAM1	77.32	11.83	773.8	4.8918e+07	48	16	0	47.12	382
O74734	Putative ribosomal recycling factor, mitochondrial	RRF1	31.99	8.08	628.2	4.87233e+07	22	8	0	27.87	244
Q10208	Pyruvate kinase	PYK1	37.84	7.53	618	4.57003e+07	41	12	0	23.38	509
O94489	Elongation factor 3	TEF3	76.28	6.84	600	4.48442e+07	50	26	2	25.21	1047
O42848	60S ribosomal protein L16-A	RPL1602	21.77	6.78	463.8	4.12964e+07	17	7	0	30.96	197
P0CT77	60S ribosomal protein L11-A	RPL1101	18.18	8.09	585.6	4.01969e+07	15	5	0	24.71	174
Q92365	60S ribosomal protein L36-A	RPL3601	17.34	7.84	622.2	3.8501e+07	20	4	0	32.32	99
P04910	Histone H2A-beta	HTA2	4.74	3.32	344.2	3.84429e+07	12	3	0	17.56	131
O74175	60S ribosomal protein L13	RPL13	20.36	5.16	411.4	3.78907e+07	24	7	0	24.52	208
O14164	Eukaryotic translation initiation factor 3 subunit C	NIP1	36.11	6.66	556.1	37775614	36	12	1	10.89	918
O74191	FK506-binding protein 39 kDa	FKBP39	4.98	4.64	435.2	3.75068e+07	10	3	1	8.03	361
O74904	60S ribosomal protein L35	RPL35	28.41	12.03	792.7	3.73373e+07	13	4	1	25.41	122
O94438	40S ribosomal protein S1-B	RPS102	48	8.08	661.7	3.60381e+07	35	14	0	46.83	252
Q10101	40S ribosomal protein S7	RPS7	31.05	6.78	482.6	3.55126e+07	25	8	0	38.97	195
P28748	GTP-binding nuclear protein spi1	SPI1	21.85	6.67	485.1	3.54805e+07	16	7	2	25.46	216
P0CT74	40S ribosomal protein S11-B	RPS1102	21.1	6.82	550.4	3.51698e+07	15	6	0	40.13	152
O42984	40S ribosomal protein S17-A	RPS1701	26.91	6.96	541.8	3.36575e+07	22	6	1	40.46	131
O74905	60S ribosomal protein L9-B	RPL902	17.89	5.17	431.5	3.27471e+07	23	8	0	40.21	189
O74892	40S ribosomal protein S2	RPS2	41.53	9.42	684.7	3.15146e+07	27	11	1	33.99	253
Q92371	Nascent polypeptide-associated complex subunit beta	BTF3	24.04	7.68	577.9	28326180	23	8	2	43.05	151
O74503	Upstream activation factor subunit spp27	SPP27	18.34	5.72	527.9	2.77716e+07	15	6	0	21.03	233
O74893	40S ribosomal protein S20	RPS20	10.89	8.03	675.8	27168331	12	2	0	16.95	118
Q9P3T6	40S ribosomal protein S5-B	RPS502	30.33	6.98	550.8	25921511	27	9	1	31.03	203
P0CT57	40S ribosomal protein S14-B	RPS1402	32.65	9.78	669.5	2.50384e+07	12	7	0	44.6	139
O14049	40S ribosomal protein S8-A	RPS801	24.9	7.26	627.3	2.4529e+07	13	5	0	31.5	200
P0CT69	60S ribosomal protein L20-B	RPL2002	19.37	7.13	549.7	2.29486e+07	18	5	0	28.98	176
Q9P6R8	Pre-mRNA-splicing factor cwf24	CWF24	6.59	6.62	558.1	2.27367e+07	8	3	1	8.44	533
Q9P7V8	Probable mitochondrial phosphate carrier protein	SPBC1703.13C	22.56	4.6	457.7	2.25711e+07	21	10	0	28.3	311
P40370	Enolase 1-1	ENO101	18.37	6.92	439.2	2.24836e+07	12	7	0	19.82	439
O13672	60S ribosomal protein L8	RPL8	31.21	6.78	570.2	2.21391e+07	24	9	1	37.45	259
Q10289	Fatty acid synthase subunit alpha	FAS2	48.34	5.48	561.4	2.17866e+07	36	22	2	13.57	1842
Q10202	ATP-dependent RNA helicase dbp3	DBP3	38.49	6.78	485.2	2.17197e+07	18	15	1	25.09	578
P79071	60S ribosomal protein L6	RPL6	23.13	5.57	474.5	2.16546e+07	27	7	0	32.82	195
O74875	Uncharacterized heme-binding protein C330.03c	SPCC330.03C	39.99	11.54	733.1	2.03796e+07	24	6	1	62.07	145
O42914	Uncharacterized protein C16A3.08c	SPBC16A3.08C	27.3	7.5	454.8	2.02355e+07	18	7	0	27.46	284
O74760	Eukaryotic translation initiation factor 3 subunit A	TIF32	29.07	7.07	524.2	1.89751e+07	28	13	2	14.48	932
Q10192	60S ribosomal protein L18-A	RPL1801	23.62	9.03	606.6	1.89611e+07	12	5	0	26.2	187
Q10281	Guanine nucleotide-binding protein subunit beta-like protein	RKP1	23.2	7.12	487	1.89377e+07	24	13	0	35.35	314
Q10425	Eukaryotic translation initiation factor 3 subunit B	SPAC25G10.08	46.31	5.6	452.6	1.87066e+07	29	16	0	22.07	725
O13370	ATP-dependent RNA helicase ded1	DED1	40.1	7.43	532.3	1.83273e+07	21	11	1	19.34	636
O74965	Eukaryotic translation initiation factor 2A	SPBC4B4.04	7.29	3.78	277.9	1.7704e+07	14	4	1	7.12	576
P78958	Glyceraldehyde-3-phosphate dehydrogenase 1	TDH1	19.62	7.03	504.6	1.73778e+07	14	6	0	17.86	336
O13736	Actin cytoskeleton-regulatory complex protein sla1	SLA1	13.04	7.11	483.6	1.71266e+07	14	10	0	7.96	1420
Q10330	60S ribosomal protein L25-A	RPL2501	14.99	9.85	659.4	1.71012e+07	15	4	1	32.62	141
P78965	Glutathione reductase	PGR1	26.31	6.49	512.1	1.70546e+07	18	8	1	17.24	464
P78946	60S ribosomal protein L26	RPL26	11.27	4.93	375.2	1.6678e+07	6	3	0	12.7	126
Q8WZJ7	C-1-tetrahydrofolate synthase, cytoplasmic	SPBC839.16	42.72	6.39	579.6	1.63534e+07	23	16	2	18.25	937
P31318	Protein arg11, mitochondrial	ARG11	6.65	4.98	394.9	1.58741e+07	8	5	0	5.42	885
Q9USW5	40S ribosomal protein S4-B	RPS402	18.39	5.35	458.8	1.57923e+07	18	12	0	36.64	262
P28189	40S ribosomal protein S13	RPS13	21.35	6.67	531.3	15679385	23	7	0	44.37	151
P0CT72	60S ribosomal protein L2-C	RPL803	19.17	12.25	752.8	1.51737e+07	13	5	0	19.76	253
O74836	60S ribosomal protein L1-B	RPL101	13.77	6.38	392	1.48666e+07	17	7	0	25	216
Q09668	60S ribosomal protein L22	RPL22	15.67	5.72	540.6	1.4497e+07	15	4	0	28.2	117
Q96WV5	Putative coatomer subunit alpha	SPBPJ4664.04	31.61	7.22	547.4	1.4342e+07	22	18	1	12.43	1207
P57728	60S ribosomal protein L28-B	RPL2801	26.08	10.18	684.1	1.42935e+07	23	10	2	42.57	148
Q9P7J6	40S ribosomal protein S17-B	RPS1702	17.94	7.54	478.6	1.39151e+07	12	4	0	24.24	132
O60143	60S ribosomal protein L7-C	RPL701	11.89	5.72	460.3	13355243	10	6	1	23.51	251
Q09689	Probable eukaryotic translation initiation factor 5	TIF5	19.2	4.9	475.1	1.32617e+07	11	7	0	18.23	395
Q9USG6	60S ribosomal protein L33-B	RPL35A	7.78	5.64	443.3	13221118	8	3	1	15.74	108
Q09130	Eukaryotic translation initiation factor 2 subunit gamma	TIF213	27.71	5.63	467.3	1.3204e+07	16	10	2	21.3	446
P09627	Plasma membrane ATPase 1	PMA1	4.87	4.96	445.3	1.27616e+07	6	3	0	3.7	919
Q9P3W6	Uncharacterized protein C458.02c	SPAC458.02C	29.94	8.79	616.4	1.27222e+07	18	8	0	20.3	468
P49373	Transcription elongation factor S-II	TFS1	20.76	5.69	482.1	1.26389e+07	10	6	1	19.45	293
O13972	Probable serine hydroxymethyltransferase, cytosolic	SPAC24C9.12C	46.93	8.08	615.5	12399889	22	14	2	26.34	467
Q09127	60S ribosomal protein L10-A	RPL1001	10.14	2.82	433.2	12367954	11	5	0	19	221
P0CT60	60S ribosomal protein L23-A	RPL2301	9.72	5.08	503.3	1.21577e+07	12	2	0	15.11	139
O74484	Mannose-1-phosphate guanyltransferase	MPG1	21.62	6.22	489.8	1.1985e+07	18	7	0	22.59	363
Q9Y7U0	Uncharacterized protein C63.14	SPCC63.14	17.62	5.92	559.3	1.19391e+07	19	11	1	11.49	1184
Q9UUG0	Fatty acid synthase subunit beta	FAS1	17.47	5.5	442	1.18258e+07	12	10	0	5.64	2073
O42937	Probable coatomer subunit beta'	SEC27	4.37	1.81	273.9	1.1657e+07	8	5	0	8.29	796
Q9C0Z7	40S ribosomal protein S6-B	RPS602	19.65	7.22	547.7	1.14167e+07	10	6	1	17.99	239
P0CT84	60S ribosomal protein L12-B	RPL1202	19.49	6.52	457.4	1.13587e+07	18	7	1	41.21	165
O14007	H/ACA ribonucleoprotein complex subunit cbf5	CBF5	24.07	6.52	506.8	1.13101e+07	20	8	0	18.99	474
O94590	Protein transport protein sec1	SEC1	11.38	5.24	487.3	11259053	13	7	0	8.37	693
P35551	rRNA 2'-O-methyltransferase fibrillarin	FIB1	18.34	4.58	369.7	1.11194e+07	13	8	1	28.85	305
P40998	Thiamine thiazole synthase	THI2	6.99	6.78	513	1.10977e+07	12	3	2	8.84	328
O14139	Chromodomain helicase hrp3	HRP3	4.62	2.42	245.7	1.10308e+07	7	4	0	3.03	1388
O42644	CTP synthase	URA7	8.21	4.99	402.2	1.04588e+07	10	6	2	9.17	600
O43007	C-1-tetrahydrofolate synthase, mitochondrial	ADE9	3.19	3.36	268	1.02719e+07	3	2	0	1.95	972
P25457	60S ribosomal protein L7-B	RPL702	19.94	5.24	427.6	9.84653e+06	12	8	0	28.4	250
Q10179	Putative glycine--tRNA ligase	GRS1	3.14	1.47	263.1	9.83899e+06	10	9	1	15.03	652
P78827	Probable ketol-acid reductoisomerase, mitochondrial	ILV5	19.48	6.67	458.7	9.82864e+06	10	6	0	16.34	404
Q10428	Serine/threonine-protein phosphatase 2A 56 kDa regulatory subunit delta 1 isoform	PAR1	3.25	3.27	363.9	9.82682e+06	5	2	0	4.38	548
P36597	4-amino-5-hydroxymethyl-2-methylpyrimidine phosphate synthase	NMT1	10.49	3.91	498	9.77888e+06	13	7	0	19.08	346
P87308	Protein lsb5	LSB5	20.34	6.96	494.9	9.48715e+06	13	6	0	16.12	304
O74884	60S ribosomal protein L24-B	RPL2402	14.25	5.12	389.8	9.43589e+06	10	3	0	18.12	149
O14104	Homoisocitrate dehydrogenase	LYS12	3.09	3.16	227.3	8.96568e+06	3	3	0	9.67	362
P36620	Acetolactate synthase, mitochondrial	ILV1	21.72	4.66	326.4	8.83625e+06	16	10	0	21.38	669
O74960	Probable sphingolipid long chain base-responsive protein pil1	PIL1	11.42	3.93	419.1	8.71217e+06	8	4	0	12.82	351
O13775	Probable glutamate--tRNA ligase, cytoplasmic	GUS1	35.9	8.18	590.3	8.5309e+06	17	11	1	14.11	716
Q09188	ADP,ATP carrier protein	ANC1	30.5	8.85	632.7	8.3959e+06	12	6	0	17.39	322
O60155	Putative proline--tRNA ligase C19C7.06	PRS1	38.05	8.78	603.4	8214080	21	15	1	23.46	716
O74793	Uncharacterized protein C26H8.11c	SPBC26H8.11C	18.13	4.98	390.3	8.00346e+06	9	4	0	26.29	175
P79083	Eukaryotic translation initiation factor 3 subunit I	SUM1	28.06	4.8	466.3	7.98815e+06	12	9	0	30.79	328
P22774	Heat shock 70 kDa protein, mitochondrial	SSP1	21.14	6.92	409.7	7926709	14	10	1	17.21	674
P0CU18	26S proteasome regulatory subunit rpn502	RPN502	3.26	2.79	298.3	7.59397e+06	5	4	1	10.38	443
O94447	Cytoskeletal signaling protein slm1	SLM1	8.4	4.99	360.9	7.54261e+06	6	4	0	6.22	498
O75005	Valine--tRNA ligase	VAS2	3.16	2.96	311.8	7.37116e+06	4	4	0	3.57	980
Q09330	mRNA export protein mlo3	MLO3	15.24	5.12	457.3	7357873	9	4	0	17.09	199
O42846	60S ribosomal protein L34-A	RPL3401	8.41	4.65	352.6	7.16327e+06	7	2	0	17.86	112
Q9USH9	Uncharacterized ABC transporter ATP-binding protein C825.01	SPCC825.01	30.76	7.07	543.7	7.16304e+06	20	12	0	13.26	822
Q10251	Eukaryotic translation initiation factor 5B	SPAC56F8.03	13.15	8.54	587.4	6.6586e+06	11	7	0	10.01	1079
P36627	Cellular nucleic acid-binding protein homolog	BYR3	8.83	8.85	624.6	6.5906e+06	2	1	0	7.26	179
P87147	Nascent polypeptide-associated complex subunit alpha	EGD2	37.89	11.84	759.3	6.3961e+06	16	7	1	39.31	173
O42938	ATP-dependent 6-phosphofructokinase	PFK1	14.12	4.25	414.1	6.36297e+06	9	7	0	10.83	942
P09322	Histone H4	HHF1	16.88	5.89	568	6.05042e+06	11	5	0	47.57	103
P36604	Endoplasmic reticulum chaperone BiP	BIP1	22.08	7.13	543.4	5.97331e+06	11	7	0	12.37	663
P40231	Casein kinase II subunit alpha	CKA1	18.47	5	331.3	5.97022e+06	11	9	2	23.8	332
Q9P7C6	Pre-mRNA-splicing factor cwf23	CWF23	13.78	5.51	407.5	5.96052e+06	5	4	0	15.57	289
O42877	rRNA-processing protein fcf2	FCF2	5.79	5.59	386.6	5.91994e+06	5	2	0	6.09	230
Q9UU83	Protein pal1	PAL1	3.3	3.33	361.3	5.69211e+06	4	2	0	4	425
Q9USZ4	DNA-directed RNA polymerase I subunit rpa34	RPA34	34.5	8.54	587.6	5.50751e+06	15	9	1	35.06	251
Q09903	ATP-dependent RNA helicase drs1	DRS1	10.69	5.21	398.9	5.4504e+06	7	5	0	7.43	754
O74871	Uncharacterized protein C31H12.03c	SPCC31H12.03C	7.22	4.51	327.5	5.43642e+06	9	5	0	20	245
O74393	ATP-dependent RNA helicase mak5	MAK5	5.22	5.35	364.9	5.427e+06	2	2	1	4.78	648
P87144	Threonine--tRNA ligase, cytoplasmic	THS1	24.5	4.98	367.3	5.38591e+06	14	12	1	17.5	703
Q9C0X6	RuvB-like helicase 1	RVB1	11.66	5.42	458.8	5.26935e+06	10	5	0	10.75	456
P87115	RNA cytidine acetyltransferase	NAT10	21.58	4.41	407.3	5.14765e+06	14	11	1	12.49	1033
P56329	Probable eukaryotic translation initiation factor 2 subunit beta	TIF212	13.72	4.85	360.6	5.13275e+06	12	7	1	23.05	321
Q09781	40S ribosomal protein S1-A	RPS101	12.02	5.6	444.3	5007994	11	7	0	25	252
Q09794	Protein ura1	URA1	16.1	4.85	342.1	4.9846e+06	12	10	1	4.81	2244
P08094	60S acidic ribosomal protein P2-alpha	RPP201	24.65	11.67	721.4	4.87268e+06	13	5	1	48.18	110
Q9P546	40S ribosomal protein S0-B	RPS002	9.01	4.54	308.9	4.8122e+06	6	4	0	14.98	287
P05767	60S ribosomal protein L39	RPL39	6.76	4.75	404.2	4.59644e+06	4	3	1	19.61	51
Q9UUF2	Probable methionine--tRNA ligase, cytoplasmic	RAR1	8.86	4.65	303.8	4.39703e+06	6	5	1	7.54	782
O59794	60S ribosomal protein L17-B	RPL1702	9.73	5.1	383.7	4304629	5	4	0	24.6	187
Q9P7J8	Serine/threonine-protein kinase gad8	GAD8	11.34	7.14	453.9	4.28258e+06	6	4	0	7.21	569
P78820	Acetyl-CoA carboxylase	CUT6	8.83	3.67	292.8	4.27507e+06	15	13	0	5.83	2280
O94280	UPF0674 endoplasmic reticulum membrane protein C2G5.01	SPBC2G5.01	7.2	5	351.6	4.25245e+06	4	4	0	10.96	374
Q9UU76	Pumilio homology domain family member 6	PUF6	8.46	5.23	409.9	4.23793e+06	8	6	0	10.44	642
P17478	60S acidic ribosomal protein P2-beta	RPP202	6.59	5.22	409.7	4.09806e+06	5	3	0	30	110
Q92345	Probable pyruvate decarboxylase C1F8.07c	SPAC1F8.07C	4.85	4.68	343.3	4.08101e+06	5	4	0	5.8	569
O14161	Pre-mRNA-splicing factor cwf21	CWF21	10.76	3.94	460.7	3.99403e+06	12	6	1	23.21	293
O14112	40S ribosomal protein S10-A	RPS1001	14.13	4.89	461.6	3.9739e+06	8	5	0	47.22	144
Q9US22	60S ribosomal protein L15-B	RPL1502	5.45	5.47	362.3	3.91483e+06	2	1	0	5.97	201
O14217	Probable mitochondrial import receptor subunit tom70	TOM70	15.47	4.07	326.8	3.71483e+06	8	6	0	10.56	625
Q9P6L9	Uncharacterized protein C688.07c	SPAC688.07C	4.78	5	335.8	3.69557e+06	2	2	0	2.6	1038
P87137	Uncharacterized protein C57A7.06	SPAC57A7.06	19.97	5.28	392.2	3.68175e+06	14	7	0	9.69	929
O94692	RuvB-like helicase 2	RVB2	4.16	4.19	332.5	3.62263e+06	4	4	0	9.25	465
P52808	60S ribosomal protein L30-1	RPL3001	5.19	5.13	381.8	3503485	6	2	0	11.93	109
Q09900	60S ribosomal protein L38-2	RPL3802	15.22	5.53	484.3	3.47871e+06	9	4	1	33.78	74
P78795	Eukaryotic translation initiation factor 3 subunit G	TIF35	26.18	9.54	605.5	3.41939e+06	13	6	0	26.24	282
O43036	DNA-directed RNA polymerase I subunit rpa43	RPA43	16.45	5.13	370.7	3.34934e+06	7	6	1	33.53	173
O43060	Eukaryotic translation initiation factor 3 subunit F	EIF3F	9.37	4.8	327.9	3.23329e+06	8	3	0	10.93	302
O74752	Mitochondrial protein import protein mas5	MAS5	10.99	5.07	418.3	3.20807e+06	7	4	0	10.57	407
P24487	ATP synthase subunit alpha, mitochondrial	ATP1	13.74	6.74	431.9	3.18021e+06	9	6	1	12.13	536
O94268	25S rRNA (cytosine-C(5))-methyltransferase nop2	NOP2	11.88	5.63	464.5	3.17488e+06	7	6	0	10.36	608
O74479	ATP synthase subunit 5, mitochondrial	ATP5	6.28	4.65	299	3.13231e+06	3	2	0	9.72	216
P36585	60S ribosomal protein L28-A	RPL2802	14.81	5.36	453.1	3.08933e+06	6	3	0	14.19	148
Q9UUC1	60S ribosomal protein L21-A	RPL2101	4.43	4.09	373.4	3.0095e+06	3	3	0	23.12	160
P79060	Protein translation factor sui1	SUI1	6.72	5.32	524	2.95331e+06	6	2	0	22.94	109
Q9Y823	Homocitrate synthase, mitochondrial	LYS4	14.43	5.42	445.2	2.84629e+06	8	5	1	10.53	418
Q10193	Pre-mRNA-splicing factor srp1	SRP1	5.79	2.65	287.3	2.80083e+06	6	4	0	11.27	275
Q09694	Saccharopine dehydrogenase [NAD(+), L-lysine-forming]	LYS3	10.22	4.65	371.8	2783811	4	4	0	11.41	368
P55877	Eukaryotic translation initiation factor 1A	TIF11	14.53	9.71	651.2	2.71381e+06	10	2	1	18.84	138
Q9Y7X6	Stress response protein ish1	ISH1	10.72	5.02	366.4	2.70442e+06	5	4	0	5.56	684
O94389	Coiled-coil domain-containing protein 124 homolog	SPBC29A10.12	8.79	7.14	434.3	2.69702e+06	10	8	0	25.6	207
P41390	Amidophosphoribosyltransferase	ADE4	11.04	5.13	376.5	2.66502e+06	4	3	0	5.63	533
P24782	ATP-dependent RNA helicase dbp2	DBP2	18.54	5.67	459.7	2.6626e+06	7	5	0	9.45	550
Q10146	Exosome complex exonuclease rrp6	RRP6	4.46	3.32	237	2.64794e+06	4	4	0	5.41	777
Q10257	25S rRNA (adenine(645)-N(1))-methyltransferase	RRP8	15	7.02	473.4	2.63612e+06	9	3	0	11.01	318
O43024	CUE domain-containing protein C354.10	SPBC354.10	4.25	4.41	336.7	2.63264e+06	3	1	0	1.66	963
P04913	Histone H2B-alpha	HTB1	9.56	4.96	369.2	2.62761e+06	5	3	0	23.81	126
Q9USR7	60S ribosomal protein L38-1	RPL3801	6.47	4.42	395.4	2.59952e+06	2	2	1	28.38	74
Q96WV0	Uncharacterized urease accessory protein ureG-like	SPCPB16A4.05C	9.69	6.59	451.7	2.59701e+06	4	3	0	12.59	286
Q9URV8	UPF0744 protein C106.03	SPBC106.03	7	3.99	333.5	2.51265e+06	3	2	0	5.32	357
P78813	ENTH domain-containing protein C794.11c	SPCC794.11C	8.75	5.35	435.4	2.4952e+06	3	2	0	4.62	476
O74526	Probable serine/threonine-protein kinase C70.05c	SPCC70.05C	4.44	4.56	258.2	2.46851e+06	4	3	0	3.84	781
Q9UT48	Eukaryotic translation initiation factor 3 subunit H	EIF3H	13.2	6.92	436	2.37089e+06	5	3	0	9.8	357
Q9P6L5	Endocytosis protein end4	END4	19.45	5.33	423.2	2.36833e+06	7	7	0	7.17	1102
Q9UUI4	Ribosome biogenesis protein NOP53	RRP16	5.4	5.26	418.7	2342081	2	2	0	4.53	419
P0CT62	40S ribosomal protein S30-A	RPS3001	7.56	4.09	320.7	2.34146e+06	10	4	1	26.23	61
Q09722	Eukaryotic translation initiation factor 3 subunit M	EIF3M	5.07	5.14	413.9	2296003	2	2	0	4.73	402
Q8TFI0	Uncharacterized protein C1751.04	SPAC1751.04	3.33	3.36	405	2.27859e+06	1	1	0	7.77	103
O94700	Multiprotein-bridging factor 1	MBF1	6.99	6.96	482.7	2.21987e+06	6	2	0	13.51	148
O13831	Tryptophan synthase	TRP2	10.41	5.79	473.1	2138630	3	3	0	5.02	697
O14069	Probable 60S ribosomal protein L28e	RPL44	4.09	3.5	246.9	2.00988e+06	2	2	0	8.21	134
P40921	Elongation factor 1-gamma	TEF3	3.48	3.16	265.4	1.92036e+06	4	4	0	11.49	409
O94523	Probable acyl-CoA desaturase	SPCC1281.06C	10.48	5.08	375	1871231	6	3	0	3.97	479
P78937	Sulfate adenylyltransferase	SUA1	9.5	3.9	323	1.85769e+06	3	3	0	6.12	490
O74827	Phosphatidyl-N-methylethanolamine N-methyltransferase	CHO1	6.16	3.09	330.5	1.84942e+06	3	3	0	10.41	221
Q9Y7L8	40S ribosomal protein S0-A	RPS001	3.69	3.73	305.2	1.79318e+06	2	2	0	5.14	292
O14236	Nucleolar GTP-binding protein 2	NOG2	3.95	4.05	289.6	1.72934e+06	2	1	0	1.68	537
P87158	40S ribosomal protein S4-A	RPS401	5.67	5.72	465.8	1.71925e+06	1	1	0	4.58	262
Q09916	ATP-dependent RNA helicase has1	HAS1	10.98	5.06	407.7	1.68949e+06	7	6	1	13.84	578
O74538	60S ribosomal protein L27-B	RPL2702	12.05	6.74	425.1	1.63342e+06	5	2	0	19.12	136
O59733	Pre-mRNA-splicing factor syf2	SYF2	6.54	5.91	433.3	1.61009e+06	5	3	0	13.97	229
O14225	Mitochondrial import receptor subunit tom20	TOM20	7.45	6.89	568.2	1.60798e+06	6	3	0	21.71	152
O74743	Eukaryotic translation initiation factor 4E-2	TIF452	3.74	2.39	268.6	1589518	3	3	0	14.4	243
O42897	Probable 26S proteasome regulatory subunit rpn3	RPN3	3.93	4	279.3	1.58186e+06	5	3	1	6.04	497
Q9P6N8	ATP-dependent rRNA helicase rrp3	RRP3	10.19	5.2	382.5	1.52319e+06	3	3	0	6.45	465
O74351	Probable cysteine desulfurase, mitochondrial	SPBC21D10.11C	6.97	4.78	321.8	1.49022e+06	3	3	0	8.38	501
O94567	Probable asparagine--tRNA ligase, cytoplasmic	NRS1	3.5	2.76	265.3	1.46167e+06	5	3	0	5.28	568
O14092	5-aminolevulinate synthase, mitochondrial	HEM1	6.39	3.69	275.9	1.44187e+06	4	3	0	5.02	558
O74864	60S acidic ribosomal protein P0	RPP0	12.31	6.89	545.4	1435627	3	2	0	8.01	312
Q9USK6	CBP3-like protein	CBP3	4.61	4.66	319	1.42549e+06	5	2	0	5.65	283
O14086	DNA-directed RNA polymerase I subunit rpa49	RPA49	5.27	3.75	313.9	1.41721e+06	2	2	0	4.24	425
Q01475	Small COPII coat GTPase sar1	SAR1	5.13	2.88	248.8	1.39222e+06	3	3	0	17.37	190
O13804	Uncharacterized protein C17H9.07	SPAC17H9.07	7.47	3.79	351.9	1.33365e+06	4	2	0	19.17	120
Q10154	Replication termination factor 2	RTF2	3.43	2.74	226.6	1.29614e+06	3	2	0	9.17	240
P87057	Non-histone chromosomal protein 6	NHP6	5.23	5.15	310.3	1.28812e+06	6	1	0	15.74	108
Q09713	Uncharacterized protein C18B11.06	SPAC18B11.06	3.38	3.45	245.6	1.27454e+06	2	2	0	5.5	327
O42935	60S ribosomal protein L32-B	RPL3201	7.85	4.14	523	1.27419e+06	3	2	0	20.47	127
O74978	Uncharacterized RNA-binding protein C1827.05c	SPCC1827.05C	6.9	6.96	463.5	1.24485e+06	2	2	1	7.97	276
P56286	Eukaryotic translation initiation factor 2 subunit alpha	TIF211	4.57	4.36	308	1.19239e+06	2	2	0	6.86	306
Q9US15	UPF0653 protein C607.02c	SPAC607.02C	4.7	3.76	275.6	1.18595e+06	3	2	0	9.96	231
Q06975	H/ACA ribonucleoprotein complex subunit gar1	GAR1	10.41	6.36	552.3	1.18118e+06	5	2	0	12.37	194
Q9C1X2	Putative D-lactate dehydrogenase C713.03, mitochondrial	SPBC713.03	3.86	3.68	307.3	1.1547e+06	3	2	0	3.99	526
O42943	Uncharacterized ABC transporter ATP-binding protein C16H5.08c	SPBC16H5.08C	9.14	5.12	354.7	1.091e+06	5	2	0	3.88	618
O14076	Uncharacterized protein UNK4.11c	SPAC2E11.11C	6.35	6.37	556.4	1.05767e+06	2	1	0	7.98	188
Q09705	37S ribosomal protein S24, mitochondrial	RSM24	7.56	4.31	348.4	1.0559e+06	3	2	0	7.75	258
O14062	40S ribosomal protein S12-A	RPS1201	12.64	9.67	654.7	1.01974e+06	3	3	0	26.9	145
O94659	Probable nucleolar GTP-binding protein 1	NOG1	4.26	4.23	377	1.01287e+06	3	2	0	3.89	642
Q9UUE6	Lysine--tRNA ligase, cytoplasmic	KRS1	4.9	4.99	366.7	977767	3	1	0	2.37	591
O13787	Translocation protein sec62	SEC62	3.99	4.05	350.4	929070	1	1	0	2.93	273
Q9Y7I8	Zuotin	ZUO1	5.75	4.08	348.1	913170	2	2	0	4.98	442
P36602	Ribonucleoside-diphosphate reductase large chain	CDC22	5.66	5.01	341.2	907153	4	3	0	3.82	811
O14463	Thioredoxin-1	TRX1	7.38	6.78	466.7	855673	2	2	0	25.24	103
P78810	Vacuolar transporter chaperone 4	VTC4	6.7	4.5	283	832963	10	6	2	6.52	721
P31209	Polyadenylate-binding protein, cytoplasmic and nuclear	PAB1	3.51	3	239.3	806885	3	3	1	3.37	653
Q9USV4	mRNA export protein 33	MEP33	4.62	3.74	249.6	802198	2	2	0	9.93	292
O59865	40S ribosomal protein S24-B	RPS2402	5.57	5.54	482.2	784948	4	1	0	8.96	134
Q09924	Probable translation initiation factor eIF-2B subunit delta	TIF224	4.77	4.87	303.3	755292	1	1	0	2.78	467
P79015	60S ribosomal protein L32-A	RPL3202	6.64	6.67	401.9	700015	1	1	0	10.24	127
P78814	Pre-mRNA-splicing factor srp2	SRP2	14.09	9.18	616.6	697448	4	3	1	7.67	365
P0CT79	40S ribosomal protein S28-A	RPS2801	6.7	6.67	413.3	670524	3	1	0	17.65	68
O94413	Ribose-phosphate pyrophosphokinase 2	SPCC1620.06C	3.89	3.31	293.3	665312	3	3	0	7.17	321
Q10183	Uncharacterized protein C3F10.08c	SPAC3F10.08C	5.57	5.62	442.2	657943	1	1	0	4.25	259
Q9UTM1	Uncharacterized protein C144.01	SPAC144.01	3.41	3.44	310.6	634539	1	1	0	7.14	112
P36579	ADP-ribosylation factor 1	ARF1	5.11	4.99	373.2	626416	2	2	0	13.33	180
O94511	Putative enoyl reductase C646.07c	SPBC646.07C	4.42	4.46	403.7	584567	2	1	0	4.07	295
P87216	Protein vip1	VIP1	3.69	3.42	259.4	573919	2	2	0	9.34	257
O13656	Probable mitochondrial import receptor subunit tom40	TOM40	11.59	8.18	588.5	572806	2	2	0	7.27	344
O74172	40S ribosomal protein S25-B	RPS2501	4.33	4.35	321.2	555991	1	1	0	11.36	88
Q9P6P2	rRNA biogenesis protein rrp36	RRP36	4.85	4.9	326.8	535886	1	1	0	3.4	265
P42656	DNA damage checkpoint protein rad24	RAD24	23.27	9.1	652.6	444453	7	5	1	22.59	270
P07799	DNA topoisomerase 1	TOP1	6.67	6.84	391	434699	1	1	0	1.72	814
O13614	40S ribosomal protein S10-B	RPS1002	4.8	4.83	284.9	406918	1	1	0	10.2	147
O36022	Mannan polymerase complex subunit mnn9	MNN9	6.53	6.61	402.7	397423	1	1	0	3.26	337
Q09826	Protein sds23/moc1	SDS23	5.13	5.22	408.4	362848	1	1	0	2.7	408
O60060	Carbamoyl-phosphate synthase arginine-specific small chain	ARG5	7.4	7.47	491.8	360001	2	1	0	4.58	415
Q9P7D1	Uncharacterized protein P4H10.18c	SPBP4H10.18C	3.42	3.49	271.6	330379	2	2	0	6.37	314
O14317	60S acidic ribosomal protein P2-C	RPP203	11.6	6.8	561.9	326350	2	2	0	27.27	110
P53694	Reticulon-like protein 1	RTN1	3.94	4	284.3	324385	1	1	0	4.22	308
P04689	Tubulin alpha-2 chain	TUB1	9.77	7.68	567.1	298299	6	3	0	12.03	449
O14273	Meiotically up-regulated protein C8C9.04	SPAC8C9.04	7.2	7.28	514.4	256753	4	2	1	5.41	647
Q9UTG4	40S ribosomal protein S26-B	RPS2602	6.99	6.96	489.8	155314	4	1	0	12.6	119
O74433	Cytochrome b-c1 complex subunit 9	QCR9	3.09	3.1	221.7	137235	1	1	0	16.42	67
Q9USU7	HMG box-containing protein C28F2.11	SPBC28F2.11	7.24	7.28	511	76422.9	2	2	1	6.45	310
Q9P7P1	DNA-directed RNA polymerase I subunit rpa14	KER1	4.89	4.93	335.8	62215.7	1	1	0	8.16	147
P48003	Histone H2A.Z	PHT1	3.84	3.81	288.5	61823.6	4	1	0	6.47	139
Q8TFH1	60S ribosomal protein L18-B	RPL1802	4.71	4.75	520.1	24997.2	1	1	0	6.95	187
O13784	40S ribosomal protein S24-A	RPS2401	5.32	5.35	426.7	24714.8	1	1	0	8.96	134
Q9UT50	Uncharacterized protein C821.03c	SPAC821.03C	6.36	6.46	526.9	23541.8	1	1	0	3.71	485
O94715	40S ribosomal protein S15-A	RPS1501	3.98	4.01	408.4	22828.6	1	1	0	8.5	153
Q9UU78	60S acidic ribosomal protein P1-alpha 5	RPP103	4.78	4.8	524.2	16985.2	1	1	0	19.27	109

## Sheet: VHL
Accession	Description	Gene	|Log Prob|	Best |Log Prob|	Best Score	Total intensity	Number of spectra	Number of unique peptides	Number of modified peptides	Protein coverage	Number of amino acids
O59855	Probable heat shock protein ssa2	SSA2	662.97	13.65	833.7	1.70737e+10	1935	196	49	70.63	647
	VHL-GFP		383.9	19.81	1158.7	9796453125	1051	112	22	70.13	452
P0CT54	Elongation factor 1-alpha-B	TEF102	220.89	13.64	796.3	2.45347e+09	255	45	6	54.78	460
P00332	Alcohol dehydrogenase	ADH1	208.82	13.98	845.3	1.59362e+09	283	54	11	67.14	350
Q92370	Multifunctional tryptophan biosynthesis protein	TRP1	30.24	7.71	585.6	6.09507e+08	21	10	1	14.49	759
P0CH07	Ubiquitin-60S ribosomal protein L40	UEP1	39.33	12.57	794.7	5.59937e+08	53	11	3	47.66	128
P10989	Actin	ACT1	161.04	14.06	907.9	5.24006e+08	167	40	12	61.33	375
O60198	S-adenosylmethionine synthase	SAM1	166.57	13.17	844.5	5.16244e+08	115	39	3	68.32	382
Q09864	Heat shock protein 60, mitochondrial	HSP60	106.77	11.64	704.7	4.8358e+08	121	34	4	49.31	582
O59838	Heat shock protein homolog pss1	PSS1	163.34	10.57	661.3	466618462	138	53	8	53.47	720
O42938	ATP-dependent 6-phosphofructokinase	PFK1	131.05	11.95	755.8	4.63114e+08	116	43	4	47.77	942
O14460	Elongation factor 2	EFT201	141.72	10.88	692	4.59322e+08	135	49	9	44.3	842
P0CT67	40S ribosomal protein S18-B	RPS1802	32.82	9.99	658	4.52989e+08	48	14	5	34.21	152
Q09689	Probable eukaryotic translation initiation factor 5	TIF5	20.94	6.95	543.3	4.43459e+08	21	9	1	27.59	395
Q10284	Ribosome-associated molecular chaperone sks2	SKS2	120.91	12.67	770.2	4.2299e+08	143	27	3	43.56	613
P78958	Glyceraldehyde-3-phosphate dehydrogenase 1	TDH1	77.96	10.57	661	3.77006e+08	68	20	3	35.12	336
P78854	Lysophospholipase 1	PLB1	4.23	4.43	341.9	3.67971e+08	9	6	2	7.83	613
Q09757	40S ribosomal protein S9-A	RPS901	44.38	5.75	568.3	3.65924e+08	59	18	3	51.83	191
Q10068	Uncharacterized protein C3H1.02c	SPAC3H1.02C	4.06	2.58	451	365384016	29	6	2	2.61	1036
O74484	Mannose-1-phosphate guanyltransferase	MPG1	128.41	10.64	656.3	3.6294e+08	136	38	5	60.61	363
P36604	Endoplasmic reticulum chaperone BiP	BIP1	117.23	10.57	690.6	3.37431e+08	90	31	5	42.38	663
P0CT68	60S ribosomal protein L20-A	RPL2001	45.59	12.64	798.5	3.32915e+08	60	12	1	42.61	176
P0CT74	40S ribosomal protein S11-B	RPS1102	56.63	10.97	730.6	3.2612e+08	51	15	2	62.5	152
O74752	Mitochondrial protein import protein mas5	MAS5	100.8	11.24	760.9	3.23407e+08	91	28	5	42.51	407
Q9UUF2	Probable methionine--tRNA ligase, cytoplasmic	RAR1	151.53	11.17	721.6	320588124	115	37	4	48.21	782
O94438	40S ribosomal protein S1-B	RPS102	72.63	9.57	683.9	3.20448e+08	75	25	2	54.76	252
Q10281	Guanine nucleotide-binding protein subunit beta-like protein	RKP1	130.21	10.8	735.1	3.11298e+08	105	32	2	69.43	314
O74994	Ring assembly protein 3	RNG3	8.69	6.35	428.7	3.09286e+08	23	4	1	8.71	746
P40998	Thiamine thiazole synthase	THI2	67.39	9.41	647.1	3.08591e+08	85	22	5	38.11	328
Q10414	CWF19-like protein mug161	MUG161	25.7	9.57	602.7	2.89618e+08	18	9	0	16.4	561
P35679	60S ribosomal protein L4-A	RPL402	140.14	10.65	677.7	285968271	114	30	3	49.59	363
O74892	40S ribosomal protein S2	RPS2	72.32	11.67	752.7	2.84457e+08	88	16	3	41.11	253
Q09794	Protein ura1	URA1	240.09	11.2	781.8	2.8432e+08	159	78	7	32.84	2244
P0CT64	40S ribosomal protein S16-A	RPS1601	42.21	8.8	616.7	2.83204e+08	38	13	2	50.71	140
O60128	40S ribosomal protein S3	RPS3	71.74	9.72	691.3	2.80251e+08	72	24	3	65.06	249
Q10208	Pyruvate kinase	PYK1	119.35	11.41	726.6	2.77753e+08	104	34	3	55.01	509
Q9UTM4	T-complex protein 1 subunit epsilon	CCT5	92.5	11.32	704.6	2.64769e+08	59	23	1	40.48	546
O60155	Putative proline--tRNA ligase C19C7.06	PRS1	149.1	13.8	805.7	2.62836e+08	143	41	6	47.21	716
O74341	T-complex protein 1 subunit gamma	CCT3	58.93	7.62	682.4	2.62689e+08	58	18	0	31.82	528
P79071	60S ribosomal protein L6	RPL6	42.14	6.96	561.5	2.54195e+08	39	11	1	39.49	195
P78921	Probable T-complex protein 1 subunit theta	CCT8	87.17	11.34	735.7	244393596	58	20	2	32.42	546
O94248	Midasin	MDN1	3.41	2.32	285.2	2.40356e+08	35	27	3	5.38	4717
Q10425	Eukaryotic translation initiation factor 3 subunit B	SPAC25G10.08	92.53	11.43	724	2.37378e+08	76	26	3	33.79	725
P87144	Threonine--tRNA ligase, cytoplasmic	THS1	110.9	9.57	620.4	2.36117e+08	78	35	3	48.08	703
P41887	Heat shock protein 90 homolog	SWO1	88.79	8.66	606.9	2.28252e+08	72	26	4	32.67	704
P78820	Acetyl-CoA carboxylase	CUT6	215.82	11.43	734.9	2.26675e+08	130	61	5	27.15	2280
P50999	T-complex protein 1 subunit delta	CCT4	93.02	7.34	606.8	2.19095e+08	65	27	3	46.68	527
P22774	Heat shock 70 kDa protein, mitochondrial	SSP1	123.78	9.34	637.1	2.18992e+08	112	36	10	44.07	674
Q9C102	Putative glutamate synthase [NADPH]	GLT1	50.28	7.13	553.3	2.17525e+08	48	31	4	16.2	2111
P42656	DNA damage checkpoint protein rad24	RAD24	64.61	12.74	829	2.17053e+08	50	17	3	51.85	270
P87158	40S ribosomal protein S4-A	RPS401	40.71	9.2	609.3	2.04027e+08	45	12	0	31.68	262
P36620	Acetolactate synthase, mitochondrial	ILV1	111.13	10.64	669.2	2.0132e+08	87	33	2	41.55	669
O94277	Putative aminodeoxychorismate synthase	SPBP8B7.29	10.57	5.03	392.5	2.00373e+08	20	8	0	13.09	718
Q9P7V8	Probable mitochondrial phosphate carrier protein	SPBC1703.13C	69.35	7.29	568.3	2.00088e+08	63	25	3	44.05	311
Q92345	Probable pyruvate decarboxylase C1F8.07c	SPAC1F8.07C	54.3	9.37	654.3	1.99737e+08	55	18	3	28.12	569
O13672	60S ribosomal protein L8	RPL8	45.43	8.43	631.3	1.99134e+08	62	14	1	37.45	259
O14069	Probable 60S ribosomal protein L28e	RPL44	12.56	5.64	426.3	1.97198e+08	15	5	0	25.37	134
P40372	60S ribosomal protein L3-A	RPL301	48.69	10.17	736.6	1.94355e+08	52	14	0	21.39	388
P36591	Dihydrofolate reductase	DFR1	63.87	7.97	573.6	189053208	59	20	1	39.91	461
P40231	Casein kinase II subunit alpha	CKA1	59.41	9.57	623.5	1.88066e+08	56	18	1	43.67	332
P0CT58	40S ribosomal protein S22-A	RPS2201	55.55	10.57	617.4	185892422	66	18	7	55.38	130
O14293	Putative aldehyde dehydrogenase-like protein C9E9.09c	SPAC9E9.09C	94.17	9.57	684.8	185490835	75	25	4	46.92	503
Q8WZJ7	C-1-tetrahydrofolate synthase, cytoplasmic	SPBC839.16	147.05	13.17	840.8	182475400	81	34	3	41.41	937
P78937	Sulfate adenylyltransferase	SUA1	100.6	9.57	626.1	1.76535e+08	69	23	0	49.39	490
Q9UUG0	Fatty acid synthase subunit beta	FAS1	114.47	10.19	667.7	1.75853e+08	49	33	1	16.93	2073
P87153	Probable T-complex protein 1 subunit eta	CCT7	94.8	11.88	747.5	1.74863e+08	59	22	3	38.17	558
Q9P3T6	40S ribosomal protein S5-B	RPS502	37.56	10.34	680.2	1.74489e+08	47	11	1	35.47	203
O13370	ATP-dependent RNA helicase ded1	DED1	115.76	11.57	745.2	1.73702e+08	77	31	3	44.65	636
O74175	60S ribosomal protein L13	RPL13	39.72	10.45	668.6	1.71074e+08	46	12	0	46.15	208
Q9URX6	60S ribosomal protein L31	RPL31	17.63	9.36	648.1	1.67514e+08	25	6	0	39.82	113
Q1K9C2	Sulfite reductase [NADPH] subunit beta	SIR1	144.94	9.57	638	1.66974e+08	105	47	8	31.7	1473
Q96WV5	Putative coatomer subunit alpha	SPBPJ4664.04	89.11	9.57	621.1	166112991	79	42	4	33.39	1207
O74836	60S ribosomal protein L1-B	RPL101	30.29	5.85	557.3	1.65243e+08	30	9	0	35.19	216
O74329	40S ribosomal protein S29	RPS29	11.31	5.4	391.8	164580008	16	5	1	50	56
Q10185	ATP-binding cassette transporter abc2	ABC2	21.08	9.64	613.9	1.62504e+08	22	13	0	9.27	1478
Q10101	40S ribosomal protein S7	RPS7	60.06	7.07	599	1.61069e+08	48	15	2	56.41	195
O74419	Uncharacterized protein C162.02c	SPCC162.02C	107.51	7.74	560.6	1.5993e+08	73	36	1	38.12	981
O74894	26S proteasome regulatory subunit 6B homolog	RPT3	47.87	7.13	516.4	1.56398e+08	39	15	0	35.22	389
O42937	Probable coatomer subunit beta'	SEC27	68.47	6.94	558.5	1.5073e+08	50	23	0	32.66	796
O59682	Serine palmitoyltransferase 1	LCB1	72.06	12.41	764.6	1.50584e+08	49	16	0	33.01	509
Q9UU81	AP-1 complex subunit gamma-1	APL4	20.28	7.53	548.9	1.49773e+08	24	7	1	10.17	865
O94489	Elongation factor 3	TEF3	101.5	7.84	571.2	1.47323e+08	88	34	6	30.18	1047
Q10330	60S ribosomal protein L25-A	RPL2501	27.41	10.72	709.3	1.40751e+08	26	12	3	45.39	141
O74895	60S ribosomal protein L15-A	RPL15	41.14	9.34	602.5	1.40456e+08	33	10	2	35.82	201
Q92365	60S ribosomal protein L36-A	RPL3601	21.54	9.2	675.1	136991694	21	5	0	32.32	99
O94523	Probable acyl-CoA desaturase	SPCC1281.06C	22.4	5.61	446.4	1.35501e+08	31	11	1	19.83	479
Q9C0X6	RuvB-like helicase 1	RVB1	76.79	11.41	701.6	1.35261e+08	54	21	1	39.91	456
O94515	T-complex protein 1 subunit zeta	CCT6	73.67	8.34	600.7	1.33161e+08	51	30	3	50.47	535
Q9P6K7	tRNA-aminoacylation cofactor arc1	SPAC30C2.04	48.72	10.16	688.8	1.2797e+08	51	16	1	36.44	450
Q9Y700	Elongation factor Tu, mitochondrial	TUF1	87.86	11.64	667.5	1.27874e+08	51	20	2	42.14	439
P31318	Protein arg11, mitochondrial	ARG11	53.95	10.88	660.3	127720219	43	18	3	23.84	885
O14164	Eukaryotic translation initiation factor 3 subunit C	NIP1	42.75	8.57	597	1.26938e+08	21	12	2	11.87	918
P36597	4-amino-5-hydroxymethyl-2-methylpyrimidine phosphate synthase	NMT1	49.36	5.74	542.3	1.22967e+08	40	13	1	38.44	346
Q9UT21	Uncharacterized GTP-binding protein C9.07c	SPAC9.07C	90.74	10.88	659.3	1.21468e+08	51	20	2	52.46	366
P28189	40S ribosomal protein S13	RPS13	41.36	10.11	665.2	120521245	42	12	1	56.95	151
P0CT57	40S ribosomal protein S14-B	RPS1402	46.49	8.97	640.8	1.20264e+08	23	10	0	59.71	139
Q10490	Putative leucine--tRNA ligase, cytoplasmic	LRS1	18.58	5.66	558.5	1.19322e+08	30	13	1	13.23	1111
P52808	60S ribosomal protein L30-1	RPL3001	20.02	9.2	649.7	1.18521e+08	25	5	0	49.54	109
Q10265	Probable heat shock protein ssa1	SSA1	46.01	10.17	737.7	1.1632e+08	54	19	6	18.01	644
Q09878	Probable sulfite reductase [NADPH] flavoprotein component	SPCC584.01C	95.58	9.43	645	1.14611e+08	60	24	1	27.83	1006
Q9P7S7	Nucleolar protein 58	NOP58	57.92	11.64	739.3	1.14479e+08	36	15	3	27.17	508
O13972	Probable serine hydroxymethyltransferase, cytosolic	SPAC24C9.12C	72.21	10.57	691.4	1.1376e+08	58	19	2	32.55	467
O14388	60S ribosomal protein L27-A	RPL2701	30.28	7.15	578.2	1.08362e+08	30	8	0	39.71	136
O14049	40S ribosomal protein S8-A	RPS801	38.79	11.2	739.5	107958085	33	9	2	40	200
O60084	Mitochondrial import inner membrane translocase subunit tim44	TIM44	21.71	7.35	442	106648988	11	8	0	25.53	427
P0CT76	40S ribosomal protein S23-B	RPS2302	21.85	7.58	554.1	105247775	16	6	0	37.76	143
O14134	mRNA export factor elf1	ELF1	15.78	5.24	417	1.05084e+08	22	11	1	12.3	1057
O94692	RuvB-like helicase 2	RVB2	77.02	12.56	839.3	1.04609e+08	48	20	3	34.41	465
O74557	NADH-cytochrome b5 reductase 1	CBR1	34.58	5.64	435.1	1.04213e+08	24	13	1	40.53	301
Q09188	ADP,ATP carrier protein	ANC1	73.73	9.99	691.7	1.04043e+08	73	25	7	33.23	322
Q10192	60S ribosomal protein L18-A	RPL1801	26.93	10.57	670.8	1.03478e+08	18	4	0	24.06	187
O74828	Pre-rRNA-processing protein esf1	ESF1	4.37	4.25	330.9	1.02889e+08	14	7	1	13.34	682
O42984	40S ribosomal protein S17-A	RPS1701	34.59	7.42	578.4	1.0214e+08	35	6	0	41.22	131
P27638	Mitogen-activated protein kinase spk1	SPK1	7.13	7.14	457.5	1.01729e+08	11	2	0	8.33	372
P36602	Ribonucleoside-diphosphate reductase large chain	CDC22	71.82	9.88	654.8	101244160	50	24	2	27.5	811
O94238	60S ribosomal protein L14	RPL14	21.97	6.9	507.8	1.00483e+08	16	5	0	35.82	134
O74887	Peroxiredoxin tpx1	TPX1	64.34	11.4	711.2	9.50904e+07	49	13	2	56.77	192
O14121	Probable NADH-ubiquinone oxidoreductase C3A11.07, mitochondrial	SPAC3A11.07	14.81	5.55	467.2	9.2664e+07	27	7	1	12.16	551
O60143	60S ribosomal protein L7-C	RPL701	29.15	6.21	541.7	9.21217e+07	36	13	4	42.63	251
O13651	Isoleucine--tRNA ligase, cytoplasmic	IRS1	29.18	4.62	444.7	9.12411e+07	30	20	0	15.13	1064
P87048	26S proteasome regulatory subunit rpn1	RPN1	73.54	10.64	672.7	89954481	49	22	1	24.69	891
P0CT60	60S ribosomal protein L23-A	RPL2301	20.74	6.15	556.1	8.7345e+07	24	6	1	38.13	139
Q09843	Replication factor C subunit 2	RFC2	15.78	9.36	647.5	8.60802e+07	8	6	0	22.06	340
P36585	60S ribosomal protein L28-A	RPL2802	60.35	12.64	788.9	8.50848e+07	41	16	5	41.89	148
O13791	Protein slt1	SLT1	49.51	11.05	724.2	8.44846e+07	30	12	2	31.41	433
Q9P7R0	Pentafunctional AROM polypeptide	ARO1	89.24	8.92	600.8	8.42614e+07	59	32	2	22.57	1573
O74904	60S ribosomal protein L35	RPL35	36.32	14.36	862.6	8.31351e+07	23	9	3	39.34	122
P24487	ATP synthase subunit alpha, mitochondrial	ATP1	48.42	9.12	669.6	8.24554e+07	34	13	0	26.12	536
P41891	Protein gar2	GAR2	35.28	7.42	563.3	8.23324e+07	32	13	1	20.8	500
O74407	Aspartate--tRNA ligase, cytoplasmic	DPS1	65.87	9.67	665.3	8.21644e+07	49	19	3	27.59	580
O94582	Probable anthranilate synthase component 1	TRP3	55.54	9.99	667.7	8.19754e+07	31	16	2	31.7	489
Q10289	Fatty acid synthase subunit alpha	FAS2	127.65	9.88	683.5	8.09497e+07	93	44	7	26.71	1842
O13671	Importin-alpha re-exporter	KAP109	3.67	1.47	276.6	7.86003e+07	13	6	0	6.72	967
O42943	Uncharacterized ABC transporter ATP-binding protein C16H5.08c	SPBC16H5.08C	58.41	8.92	637.2	7.80188e+07	32	16	3	28.8	618
O42931	26S proteasome regulatory subunit 7 homolog	RPT1	37.76	8.06	632.6	77311552	30	12	0	28.54	438
P78827	Probable ketol-acid reductoisomerase, mitochondrial	ILV5	37.68	11.88	738.6	7.25494e+07	26	13	1	38.12	404
Q9P7J6	40S ribosomal protein S17-B	RPS1702	25.72	7.97	538.3	72429603	19	6	1	24.24	132
O74445	Probable 26S proteasome subunit rpt4	RPT4	29.43	7.35	477.6	7.18522e+07	16	9	0	23.45	388
O42991	60S ribosomal protein L16-B	RPL1601	23.53	7.73	524.8	7.1819e+07	18	8	0	32.99	197
P42657	DNA damage checkpoint protein rad25	RAD25	55.7	10.64	689.1	7.17726e+07	39	11	1	44.44	270
O43007	C-1-tetrahydrofolate synthase, mitochondrial	ADE9	60.72	9.88	630.4	7.13763e+07	39	19	3	21.91	972
Q09668	60S ribosomal protein L22	RPL22	19.8	6.82	582.5	71212839	20	4	0	28.2	117
O14126	26S proteasome regulatory subunit 6A	TBP1	26.72	6.77	493.9	7.06514e+07	21	9	0	18.95	438
Q9UUF7	Coatomer subunit beta	SEC26	50.09	7.29	583.6	6.97186e+07	36	18	1	25.21	940
O74884	60S ribosomal protein L24-B	RPL2402	17.98	4.82	448.4	69331196	25	7	0	24.83	149
P35551	rRNA 2'-O-methyltransferase fibrillarin	FIB1	33.67	9.57	613.4	6.88191e+07	23	8	0	30.49	305
O59778	Biotin synthase	BIO2	9.08	4.67	355.3	6.8749e+07	14	5	0	15.7	363
O14228	Probable phosphoribosylformylglycinamidine synthase	ADE3	55.44	7.49	542.2	6.79749e+07	34	22	3	17.91	1323
O74760	Eukaryotic translation initiation factor 3 subunit A	TIF32	48.38	9.67	643.9	6.74685e+07	39	18	3	22.1	932
Q9P3A7	Cell division cycle protein 48	CDC48	70.83	10.65	691.2	6.65756e+07	33	18	0	26.63	815
Q9UT19	Probable 5-methyltetrahydropteroyltriglutamate--homocysteine methyltransferase	MET26	31.82	8.36	589.1	6.52774e+07	33	14	0	17.93	764
O74482	Uncharacterized protein C1840.09	SPCC1840.09	5.65	5.26	383.9	6.44059e+07	15	5	3	13.04	276
Q09892	Mitogen-activated protein kinase sty1	STY1	13.94	5.03	397.1	6.4047e+07	18	8	0	20.63	349
P04688	Tubulin alpha-1 chain	NDA2	62.19	7.53	560.1	6.31791e+07	49	15	2	34.07	455
O94567	Probable asparagine--tRNA ligase, cytoplasmic	NRS1	64.81	9.34	627.1	6.15252e+07	44	17	0	32.92	568
P08094	60S acidic ribosomal protein P2-alpha	RPP201	41.24	13.93	830.1	6.13076e+07	31	9	1	81.82	110
P0CT72	60S ribosomal protein L2-C	RPL803	22.12	12.64	766	6.09013e+07	13	5	0	19.76	253
P25457	60S ribosomal protein L7-B	RPL702	40.14	9.88	614.7	6.07634e+07	35	13	2	42.8	250
O13831	Tryptophan synthase	TRP2	69.94	9.64	640.2	6.0392e+07	44	19	4	31.56	697
O42644	CTP synthase	URA7	39.39	5.7	519.4	6.038e+07	22	13	1	22.5	600
P0CT77	60S ribosomal protein L11-A	RPL1101	14.79	9.57	629.3	5.93459e+07	12	5	1	20.11	174
Q9UUE1	Pyruvate carboxylase	PYR1	66.6	8.88	586.4	5.83853e+07	40	29	1	25.57	1185
Q02787	Adenylosuccinate synthetase	ADE2	9.14	4.68	367.7	5.80305e+07	9	3	0	6.45	434
P31411	V-type proton ATPase subunit B	VMA2	80.86	9.57	552.7	5.75015e+07	57	23	4	39.76	503
Q09130	Eukaryotic translation initiation factor 2 subunit gamma	TIF213	48.96	7.84	579.9	57398747	26	13	0	33.41	446
O94501	T-complex protein 1 subunit alpha	CCT1	42.97	6.96	568	5.69364e+07	34	14	1	26.26	556
P09322	Histone H4	HHF1	16.46	5.44	533	5.6409e+07	22	5	0	47.57	103
O00091	Glucose-6-phosphate 1-dehydrogenase	ZWF1	40	9.34	639.4	5.4667e+07	33	15	2	24.6	500
Q10147	Probable T-complex protein 1 subunit beta	CCT2	54.74	8.95	624.3	5.45363e+07	32	15	1	38.71	527
Q09127	60S ribosomal protein L10-A	RPL1001	24.58	5.36	563.3	5.43069e+07	24	10	0	38.46	221
P79083	Eukaryotic translation initiation factor 3 subunit I	SUM1	52.57	9.88	616.8	5.33221e+07	30	16	1	53.35	328
O60060	Carbamoyl-phosphate synthase arginine-specific small chain	ARG5	40.44	7.97	571.3	5.29366e+07	33	16	1	35.42	415
P0CU18	26S proteasome regulatory subunit rpn502	RPN502	15.92	5.45	373.6	5.28139e+07	12	9	0	19.19	443
Q10251	Eukaryotic translation initiation factor 5B	SPAC56F8.03	58.11	8.88	620.8	5.25929e+07	32	18	2	20.67	1079
Q9Y823	Homocitrate synthase, mitochondrial	LYS4	41.66	7.2	575.8	5.01864e+07	39	14	3	36.6	418
Q9C0Z7	40S ribosomal protein S6-B	RPS602	30.46	11.34	748.6	4.98519e+07	35	10	1	29.71	239
O74905	60S ribosomal protein L9-B	RPL902	27.27	11.88	745.9	4.97017e+07	19	9	1	41.27	189
P57728	60S ribosomal protein L28-B	RPL2801	16.21	5.85	562.2	4.93118e+07	13	4	1	15.54	148
P17609	GTP-binding protein ypt2	YPT2	26.24	5.53	544	49150940	16	10	0	56.5	200
O13844	Uncharacterized mitochondrial carrier C19G12.05	SPAC19G12.05	9.46	3.66	391.6	4.9036e+07	10	3	0	9.28	291
O94413	Ribose-phosphate pyrophosphokinase 2	SPCC1620.06C	53.2	12.88	762	4.88153e+07	29	12	0	35.51	321
O94246	Putative glutamate--cysteine ligase regulatory subunit	SPCC737.06C	7.91	3.61	464.9	4.8608e+07	11	5	0	16.03	287
P40370	Enolase 1-1	ENO101	47.98	10.95	732.2	47336726	26	12	1	34.17	439
P41836	26S proteasome regulatory subunit 8 homolog	LET1	56	10.41	679.3	4.7183e+07	35	14	3	31.02	403
Q1K9C4	Probable E3 ubiquitin protein ligase C167.07c	SPAC167.07C	3.64	3.87	397.1	4.61348e+07	9	4	0	5.83	1029
O94477	Myosin-52	MYO52	5.68	5.53	441	4.55249e+07	24	14	3	9.76	1516
O14241	Actin-related protein 2/3 complex subunit 2	ARC2	20.39	6.89	452.1	4.48608e+07	13	6	0	20.82	317
Q9URW6	SH3 domain-containing protein PJ696.02	SPAPJ696.02	20.56	10.64	681.3	44648781	15	8	2	13.95	430
O42930	Vacuolar protein sorting/targeting protein 10	VPS10	5.67	4.37	334.6	4.45453e+07	16	7	1	4.37	1466
P04551	Cyclin-dependent kinase 1	CDC2	28.5	5.34	534.8	4.45441e+07	18	10	0	36.7	297
P28748	GTP-binding nuclear protein spi1	SPI1	26.01	6.98	541.5	4.43484e+07	28	14	4	27.31	216
P40386	Probable thiamine biosynthetic bifunctional enzyme	THI4	65.98	10.65	735.9	4.4333e+07	30	13	3	28.57	518
P05764	40S ribosomal protein S21	RPS21	12.19	9.09	621.6	4.41909e+07	4	3	0	29.88	87
O74864	60S acidic ribosomal protein P0	RPP0	34.46	9.2	617.3	4.35766e+07	25	7	2	23.08	312
O14179	Ribosome maturation protein sdo1	SDO1	17.91	5.53	456.9	4.35705e+07	10	7	0	26.42	246
Q9UTE4	Uncharacterized glutaminase C222.08c	SPAC222.08C	42.91	12.98	797.2	4.34385e+07	28	10	1	47.44	234
O14007	H/ACA ribonucleoprotein complex subunit cbf5	CBF5	33.6	5.74	504.5	4.32089e+07	24	10	1	20.89	474
Q9P546	40S ribosomal protein S0-B	RPS002	32.62	8.21	727.3	4.31802e+07	18	8	1	27.53	287
P04689	Tubulin alpha-2 chain	TUB1	34.36	9.76	661.6	4.30003e+07	25	9	2	17.59	449
O94514	Nucleolar protein 56	NOP56	52.66	10.64	682.2	4.27152e+07	25	13	0	29.58	497
Q10179	Putative glycine--tRNA ligase	GRS1	52.77	9.63	723	4.27106e+07	37	14	1	16.87	652
O94384	Uncharacterized protein ely5	ELY5	8.07	6.82	528	4.27005e+07	9	4	0	14.77	298
Q01475	Small COPII coat GTPase sar1	SAR1	35.37	8.2	584.5	4.25908e+07	25	12	1	54.74	190
O14192	Aromatic amino acid aminotransferase C56E4.03	SPAC56E4.03	16.17	5.01	454.7	4.25781e+07	17	8	0	24.89	474
O14313	Peroxisomal membrane associated protein 20	PMP20	10.29	4.67	351.2	42146910	13	5	0	48.08	156
Q09671	Putative NADPH dehydrogenase C5H10.10	SPAC5H10.10	5.59	4.25	354.9	4.20991e+07	7	5	1	11.99	392
O42926	Vacuolar protein sorting-associated protein 13b	VPS13B	28.79	7.14	456.9	4.20899e+07	25	20	1	6.99	3131
O59711	Saccharopine dehydrogenase [NADP(+), L-glutamate-forming]	LYS9	13.84	5.5	428.8	4.14983e+07	21	9	2	19.11	450
O74539	Peroxide stress-activated histidine kinase mak3	MAK3	24.74	5.74	408.1	4.12205e+07	20	15	1	6.78	2344
Q09781	40S ribosomal protein S1-A	RPS101	29.11	7.53	540.7	40776319	30	11	3	26.19	252
Q9P7X8	Probable DNA-directed RNA polymerase I subunit RPA2	RPA2	22.02	6.79	544.3	4.04386e+07	23	13	2	11.5	1174
P32390	Actin-related protein 3	ACT2	28.48	5.72	398.1	4.03432e+07	16	9	1	22.25	427
P78946	60S ribosomal protein L26	RPL26	11.47	4.47	392.4	4.02246e+07	6	4	0	19.84	126
P87112	General negative regulator of transcription subunit 1	NOT1	15.91	4.58	383.1	40123964	14	8	0	3.67	2100
O43056	Probable homoserine kinase	SPBC4C3.03	27.14	5.78	414.2	3.97008e+07	15	8	0	25.74	338
O14018	Serine--tRNA ligase, cytoplasmic	SPAC29A4.15	16.33	8.88	595.5	3.95793e+07	12	9	0	18.22	450
Q9USG6	60S ribosomal protein L33-B	RPL35A	11.22	5.7	435.4	3.95188e+07	7	3	0	22.22	108
Q9Y7L8	40S ribosomal protein S0-A	RPS001	26.28	6.84	588.5	3.86931e+07	16	9	2	22.95	292
O74766	Probable delta-1-pyrroline-5-carboxylate dehydrogenase	SPBC24C6.04	13.12	5.51	388.3	3.7374e+07	11	5	0	11.31	548
O14301	Uncharacterized WD repeat-containing protein C9G1.05	SPAC9G1.05	31.39	6.74	571.3	3.70895e+07	23	10	1	21.34	595
Q9P7T1	Hydroxamate-type ferrichrome siderophore peptide synthetase	SIB1	3.69	5.13	388.4	36625100	17	13	2	2.56	4924
P87147	Nascent polypeptide-associated complex subunit alpha	EGD2	33.55	11.65	713.9	36350789	14	5	0	39.31	173
P29458	DNA replication licensing factor mcm4	MCM4	19.51	4.88	512.5	3.62012e+07	17	11	0	14.82	931
Q02061	DNA-directed RNA polymerase II subunit RPB2	RPB2	35.82	6.84	491.2	36188698	29	15	1	11.74	1210
P56288	Probable translation initiation factor eIF-2B subunit gamma	TIF223	21.46	7.84	594.6	3.60802e+07	21	9	1	26.64	458
P31406	V-type proton ATPase catalytic subunit A	VMA1	56.19	9.24	668.2	35916388	37	21	5	37.8	619
P05734	60S ribosomal protein L19-A	RPL1901	10.87	3.41	454.1	3.50964e+07	14	8	2	25.39	193
Q10335	Probable 26S proteasome regulatory subunit rpn7	RPN7	5.9	5.39	412.2	3.4945e+07	6	3	0	6.6	409
O14333	Phosphatidylserine decarboxylase proenzyme 1, mitochondrial	PSD1	23.11	9.25	613.3	3.4876e+07	15	11	2	29.52	437
O74718	Eukaryotic peptide chain release factor GTP-binding subunit	SUP35	33.86	5.62	500.7	3.47342e+07	17	10	0	18.28	662
Q10248	Uncharacterized mitochondrial carrier C4G9.20c	SPAC4G9.20C	15.43	4.71	514.2	3.4721e+07	9	6	1	22.82	298
Q09780	Putative mevalonate kinase	ERG12	27.34	7.42	495.6	3.46041e+07	13	7	0	21.29	404
Q10233	DNA-directed RNA polymerase III subunit RPC2	RPC2	51.23	6.64	486.1	3.42826e+07	33	18	1	17.51	1165
P0CT84	60S ribosomal protein L12-B	RPL1202	48.19	8.03	570.4	3.40757e+07	33	11	1	52.73	165
Q9URV8	UPF0744 protein C106.03	SPBC106.03	32.79	8.64	586.4	3.40428e+07	26	12	2	33.61	357
Q09903	ATP-dependent RNA helicase drs1	DRS1	8.91	4.88	347.2	3.39558e+07	14	4	0	5.7	754
O00084	Urease	URE1	20.27	8.62	649.2	3.34945e+07	13	9	1	12.34	835
P17610	GTP-binding protein ypt3	YPT3	18.61	5.18	472	3.34441e+07	10	7	1	38.32	214
Q9USK8	Cell wall alpha-1,3-glucan synthase ags1	AGS1	4.87	5.09	367.4	3.34149e+07	18	14	0	5.98	2410
O74793	Uncharacterized protein C26H8.11c	SPBC26H8.11C	24.91	5.53	487.9	3.24793e+07	15	7	1	42.86	175
O42914	Uncharacterized protein C16A3.08c	SPBC16A3.08C	33.47	9.93	681.7	3.22533e+07	25	7	0	33.8	284
Q9UUC1	60S ribosomal protein L21-A	RPL2101	18.25	7.13	562.5	3.22152e+07	11	6	0	31.87	160
P78753	Probable asparagine synthetase [glutamine-hydrolyzing]	ASN1	18.81	5.49	347	3.18832e+07	21	9	1	20.11	557
P36612	26S proteasome regulatory subunit 4 homolog	MTS2	28.55	5.72	474	3.14748e+07	18	10	1	22.54	448
P78798	Peroxisomal targeting signal 2 receptor	PEX7	26.99	8.57	620.1	31248428	19	11	2	39.29	308
P41390	Amidophosphoribosyltransferase	ADE4	27.3	5.47	462.8	3.11117e+07	18	12	1	25.33	533
O42849	Phenylalanine--tRNA ligase beta subunit	FRS1	29.14	8.57	598.4	30596180	22	12	2	21.05	589
O14325	Uncharacterized AAA domain-containing protein C16E9.10c	SPBC16E9.10C	12.72	5.88	397.6	3.04759e+07	19	12	0	15.66	779
O59794	60S ribosomal protein L17-B	RPL1702	16.84	5.01	435.2	3.02124e+07	14	7	0	34.22	187
Q09871	Uncharacterized protein C12G12.07c	SPAC12G12.07C	31.25	11.74	723.3	3.0101e+07	22	11	1	24.03	412
O74468	Probable uroporphyrinogen-III C-methyltransferase	SPCC1739.06C	15.57	6.64	438.4	29871395	6	5	0	9.88	496
Q9URX8	Probable nucleoporin C890.06	SPAC890.06	9.72	5.4	449.9	2.97993e+07	19	9	1	9.28	1315
P20772	Bifunctional purine biosynthetic protein ADE1	ADE1	32.34	7.43	508.3	2.9378e+07	19	15	1	22.59	788
Q10141	Uncharacterized protein C3H8.05c	SPAC3H8.05C	6.33	5.52	508.4	2.84588e+07	9	8	0	9.32	1073
O13775	Probable glutamate--tRNA ligase, cytoplasmic	GUS1	52.05	10.43	653.4	2.82601e+07	22	13	0	19.83	716
O74945	Ribosome assembly protein 1	RIA1	7.43	3.54	361.7	2.82579e+07	11	7	1	7.7	1000
P41878	26S proteasome regulatory subunit rpn11	RPN11	14.81	5.64	421.6	2.78786e+07	9	6	0	20.13	308
Q9Y7K4	Uncharacterized protein C2A9.02	SPBC2A9.02	38.24	10.14	741.8	2.77872e+07	14	7	1	28.81	295
P87317	Uncharacterized protein C31F10.16	SPBC31F10.16	13.17	5.47	434.7	2.76913e+07	20	10	2	14.64	649
P87239	DnaJ homolog 1, mitochondrial	MDJ1	34.82	5.57	497.6	2.75678e+07	18	8	1	18.75	528
P24782	ATP-dependent RNA helicase dbp2	DBP2	28.92	8.57	597.3	2.7367e+07	16	10	1	19.27	550
O94354	Argininosuccinate synthase	ARG12	6.73	4.62	402	2.73121e+07	7	4	0	10.73	410
Q9URT8	60S ribosomal protein L34-B	RPL3402	24.27	11.64	747.8	2.71235e+07	11	5	1	33.33	111
P36580	Fructose-bisphosphate aldolase	FBA1	14.02	7.67	583.6	2.68255e+07	10	4	0	13.69	358
O94659	Probable nucleolar GTP-binding protein 1	NOG1	39	11.36	706.3	2.67778e+07	19	9	0	15.42	642
Q9USU2	Dimethyladenosine transferase	DIM1	5.65	5.36	446	2.67629e+07	5	4	0	13.03	307
Q10105	eIF-2-alpha kinase activator gcn1	GCN1	28.96	5.09	501.7	2.66939e+07	29	21	4	9.21	2670
Q9UUE6	Lysine--tRNA ligase, cytoplasmic	KRS1	20.69	5.8	428.2	2.66402e+07	12	8	1	13.37	591
Q10058	Putative oxidoreductase C1F5.03c	SPAC1F5.03C	12.06	5.74	450.8	2.66324e+07	6	5	1	15.44	382
Q9US22	60S ribosomal protein L15-B	RPL1502	5	5.01	373.2	2.61779e+07	6	1	0	5.97	201
O94634	Threonine dehydratase, mitochondrial	SPBC1677.03C	15.34	7.53	553.3	2.57044e+07	13	9	1	17	600
O94616	DNA-directed RNA polymerases I and III subunit RPAC1	RPC40	10.19	5.01	371.6	25567206	11	6	0	13.22	348
O36022	Mannan polymerase complex subunit mnn9	MNN9	22.24	10.64	677.5	2.53709e+07	13	8	0	29.08	337
P17478	60S acidic ribosomal protein P2-beta	RPP202	20.03	11.24	721.8	2.43345e+07	15	7	2	56.36	110
P87115	RNA cytidine acetyltransferase	NAT10	15.2	7.29	428.2	24281657	15	13	2	15.3	1033
P58234	40S ribosomal protein S19-A	RPS1901	15.35	5.04	385.1	24095815	19	6	0	27.78	144
O94415	Succinate--CoA ligase [ADP-forming] subunit beta, mitochondrial	SPCC1620.08	26.35	7.19	518.9	2.39892e+07	15	8	1	26.56	433
O13923	Coronin-like protein crn1	CRN1	7.66	2.84	336.5	2.37419e+07	14	6	0	11.15	601
P22068	ATP synthase subunit beta, mitochondrial	ATP2	35.61	7.41	565.1	2.36314e+07	18	11	3	33.14	525
O13914	Alanine--tRNA ligase	ALA1	40.7	7.53	557.8	2.36285e+07	24	15	0	17.1	959
O74456	Serine/threonine-protein kinase pef1	PEF1	6.25	3.08	353.2	2.36019e+07	7	3	0	14.24	288
Q9UT44	Probable gamma-glutamyl phosphate reductase	PRO1	27.29	6.97	576.8	2.35258e+07	16	11	0	27.05	451
P36596	Squalene synthase	ERG9	9.55	3.19	394.2	2.35123e+07	16	9	2	20	460
Q10331	Nucleoporin nup107	NUP107	3.16	2.08	308.2	2.33767e+07	13	4	1	5.29	813
O13853	Phosphatidylinositol 4-phosphate 5-kinase its3	ITS3	5.75	3	319.6	23027065	11	6	1	9.3	742
Q09924	Probable translation initiation factor eIF-2B subunit delta	TIF224	15.89	7.64	452.9	22860065	10	5	0	15.2	467
P40232	Casein kinase II subunit beta	CKB1	9.15	4.63	377	2.26161e+07	8	4	0	15.58	231
O14112	40S ribosomal protein S10-A	RPS1001	29.5	8.57	594.2	2.25736e+07	15	8	0	49.31	144
O13928	GTP-binding protein rho3	RHO3	21.49	4.68	427.6	2.24875e+07	14	7	0	31.71	205
O94280	UPF0674 endoplasmic reticulum membrane protein C2G5.01	SPBC2G5.01	9.52	4.18	352.1	2.22792e+07	6	4	0	13.1	374
P87228	Putative D-3-phosphoglycerate dehydrogenase	SPCC364.07	53.13	7.05	578.9	2.22169e+07	22	12	3	28.33	466
Q9P7D7	Long-chain-fatty-acid--CoA ligase 2	LCF2	29.92	7.6	543.8	2.21811e+07	22	14	2	22.64	689
Q09177	DNA-directed RNA polymerases I and III subunit RPAC2	RPC19	15.47	7.15	504.8	2.19209e+07	14	6	0	60	125
P56329	Probable eukaryotic translation initiation factor 2 subunit beta	TIF212	17.26	4.3	375.2	2.18695e+07	17	8	0	25.55	321
P47943	ATP-dependent RNA helicase eIF4A	TIF1	26.84	5.75	562.4	2.18549e+07	19	11	0	21.43	392
O74733	Protein cft1	CFT1	11.24	3.9	394.3	2.17201e+07	9	7	0	5.07	1441
O13764	Peroxisomal ATPase pex6	PEX6	23.61	5.11	400.5	2.14779e+07	14	11	0	11.92	948
P13681	Serine/threonine-protein phosphatase PP1-1	DIS2	26.12	7.35	534.1	2.11881e+07	20	9	1	31.5	327
Q09925	Serine palmitoyltransferase 2	LCB2	5.32	5.1	297.4	2.11634e+07	7	6	1	12.94	603
Q9Y7Y8	Probable glutamine--tRNA ligase	QRS1	12.98	5.04	395.1	2.10804e+07	12	8	0	9.74	811
Q10061	Heat shock protein 70 homolog lhs1	SPAC1F5.06	32.12	6.89	468.5	2.07505e+07	17	12	1	16.16	848
P78814	Pre-mRNA-splicing factor srp2	SRP2	17.73	9.92	664.1	2.03653e+07	12	5	1	14.25	365
O60135	Long-chain-fatty-acid--CoA ligase 1	LCF1	30.2	12.65	789.1	2.03066e+07	15	7	1	14.64	676
P87140	Probable coatomer subunit gamma	SEC21	10.06	5.77	384.9	2.02437e+07	17	8	2	7.29	905
O60163	Probable aspartokinase	SPBC19F5.04	16.52	7.95	592.5	2.02368e+07	10	6	0	12.33	519
P79088	Protein transport protein sec61 subunit alpha	SEC61	12.34	7.53	542	2.01677e+07	10	8	1	12.32	479
O74349	E3 ubiquitin-protein ligase listerin	RKR1	9.45	2.96	319.7	2.00897e+07	14	9	2	6.65	1610
Q10498	Protein HGH1 homolog	HGH1	17.72	5.39	404.1	2.00075e+07	11	6	1	16.57	356
O13807	DNA damage-binding protein 1	DDB1	17	7.21	559.2	1.99596e+07	12	7	1	8.12	1072
O94284	Sulfide:quinone oxidoreductase, mitochondrial	HMT2	21.04	4.47	432.2	1.98324e+07	14	7	0	17.43	459
O94335	Dolichyl-diphosphooligosaccharide--protein glycosyltransferase subunit stt3	STT3	6.03	4.86	377	1.98207e+07	4	4	0	5.72	752
Q9HFE5	AP-1 complex subunit mu-1	APM1	8.01	5.95	429.2	1.97442e+07	6	5	0	14.32	426
P40921	Elongation factor 1-gamma	TEF3	26.77	7.42	494	1.96959e+07	17	10	0	23.47	409
O14217	Probable mitochondrial import receptor subunit tom70	TOM70	47.66	7	522.8	1.96903e+07	32	17	2	30.24	625
O94316	Pre-mRNA-splicing factor cwf10	CWF10	28.08	5.7	416.8	1.95674e+07	20	12	0	13.31	984
Q92371	Nascent polypeptide-associated complex subunit beta	BTF3	10.79	5.55	420.4	1.94101e+07	10	6	0	35.76	151
O74925	Vacuolar membrane protein pep3	PEP3	18.79	5.11	388.7	1.92744e+07	16	13	3	14.11	900
O14023	Probable elongator complex protein 3	ELP3	32.04	6.01	545.1	1.90486e+07	17	9	0	16.36	544
P87050	Mitosis inducer protein kinase cdr2	CDR2	7.46	4.22	307.1	18998317	7	4	0	6.71	775
O74893	40S ribosomal protein S20	RPS20	12.7	10.3	716.5	1.89716e+07	5	2	0	16.95	118
Q9P6I7	Adenine deaminase	AAH1	7.71	4.17	344.6	1.88483e+07	3	3	0	7.08	367
O14344	Inosine-5'-monophosphate dehydrogenase	GUA1	28.66	9.57	635.9	1.83351e+07	16	10	0	26.14	524
P36579	ADP-ribosylation factor 1	ARF1	15.53	6.78	535.8	1.82009e+07	15	5	1	17.78	180
O94391	Probable cytochrome b5 1	SPBC29A10.16C	7.18	6.34	591.6	1.81324e+07	6	2	0	35.48	124
O94632	Ergothioneine biosynthesis protein 1	EGT1	8.34	3.65	329.3	1.80228e+07	10	7	0	11	773
Q12702	Protein phosphatase PP2A regulatory subunit B	PAB1	5.71	4.57	280.2	1.78068e+07	7	7	0	15.55	463
P21565	Signal recognition particle 54 kDa protein homolog	SRP54	17.32	6.24	560.2	1.77997e+07	13	6	0	13.6	522
P36603	Ribonucleoside-diphosphate reductase small chain	SUC22	28	5.82	504.8	1.77231e+07	16	7	1	21.99	391
Q9USG8	Meiotically up-regulated gene 190 protein	MUG190	11.78	4.74	370.7	17481906	20	13	3	10.86	1188
P56286	Eukaryotic translation initiation factor 2 subunit alpha	TIF211	20.91	6.86	428.1	1.74308e+07	15	9	1	27.45	306
Q9USZ4	DNA-directed RNA polymerase I subunit rpa34	RPA34	21.18	7.73	575.7	1.73473e+07	13	7	1	31.08	251
O94300	Putative xanthine/uracil permease C887.17	SPBC887.17	4.89	5.18	416.7	1.72173e+07	5	3	0	3.84	625
O94319	Protein transport protein sec13	SEC13	13.59	10.36	655.7	1.71814e+07	10	5	0	13.8	297
Q09900	60S ribosomal protein L38-2	RPL3802	17.78	6.89	523.8	1.69613e+07	12	5	1	44.59	74
Q9UTL3	Ribose-5-phosphate isomerase	RKI1	4.52	3.91	312	1.67679e+07	6	3	0	12.04	274
P23636	Major serine/threonine-protein phosphatase PP2A-2 catalytic subunit	PPA2	27.12	7.73	579.1	1.67503e+07	15	7	1	23.6	322
Q9P784	60S ribosomal protein L4-B	RPL401	26.9	11.88	715.9	1.66746e+07	11	6	0	17.08	363
Q9UUI5	Protein transport protein sec24	SEC24	28.79	7.73	550	1.6487e+07	15	10	0	13.5	926
Q09740	Probable glutamine--fructose-6-phosphate aminotransferase [isomerizing]	SPBC12C2.11	26.06	5.95	482.1	1.64829e+07	15	9	0	13.94	696
O42842	Adenine phosphoribosyltransferase	APT1	10.46	3.94	306.5	1.64778e+07	11	4	0	21.28	188
Q9UT76	Probable translation initiation factor eIF-2B subunit beta	TIF222	8.7	4.76	360.6	1.64443e+07	6	5	0	17.56	393
O42947	Uncharacterized protein C16H5.12c	SPBC16H5.12C	16.8	7.14	457.6	1.61724e+07	16	14	3	17.5	737
P04909	Histone H2A-alpha	HTA1	4.8	3.96	349.8	1.59016e+07	3	2	0	12.12	132
O13793	Sideroflexin fsf1	FSF1	19.67	6.01	433.5	1.57194e+07	8	6	0	22.67	322
O74824	GTP-binding protein gtr1	GTR1	14.03	6.89	390.4	1.56487e+07	7	6	0	20.45	308
P40976	L-2-aminoadipate reductase	LYS1	30.66	7.63	544.6	1.56286e+07	28	15	2	14.16	1419
P78795	Eukaryotic translation initiation factor 3 subunit G	TIF35	37.76	8.99	625.8	1.55805e+07	19	8	0	36.52	282
O42870	Phenylalanine--tRNA ligase alpha subunit	FRS2	21.97	5.89	523.2	1.54064e+07	12	9	1	17.64	499
Q9USH9	Uncharacterized ABC transporter ATP-binding protein C825.01	SPCC825.01	6.21	3.75	311.5	1.54008e+07	9	6	0	6.69	822
Q10349	Putative phosphoserine aminotransferase	SPAC1F12.07	14.75	4.78	404.7	1.52179e+07	5	5	0	15.42	389
O13731	E3 ubiquitin-protein ligase ubr11	UBR11	6.94	5.86	421.5	1.52034e+07	17	10	3	5.85	2052
O94615	Pentatricopeptide repeat-containing protein 8, mitochondrial	PPR8	12.52	5.77	510.8	1.51573e+07	8	6	0	11.64	481
Q9UTH9	tRNA-dihydrouridine(47) synthase [NAD(P)(+)]	DUS3	32.36	7.04	458.5	1.51481e+07	16	12	1	21.88	617
O13656	Probable mitochondrial import receptor subunit tom40	TOM40	13.5	7.36	517.1	1.49311e+07	6	5	0	15.41	344
Q9P7C6	Pre-mRNA-splicing factor cwf23	CWF23	10.37	7.15	515.1	14866924	3	3	0	11.76	289
P09627	Plasma membrane ATPase 1	PMA1	20.86	5.83	490.2	1.48659e+07	14	7	0	8.81	919
Q09674	Putative hydro-lyase C5H10.01	SPAC5H10.01	34.77	12.98	779.5	1.4855e+07	15	8	0	34.88	301
Q9P6P9	[Pyruvate dehydrogenase (acetyl-transferring)] kinase, mitochondrial	PKP1	10.46	7.37	474.9	14801626	8	4	0	12.71	425
O94447	Cytoskeletal signaling protein slm1	SLM1	4.45	2.26	324.7	14682821	4	3	0	4.62	498
O74878	GDP-Man:Man(3)GlcNAc(2)-PP-Dol alpha-1,2-mannosyltransferase	ALG11	13.32	6.05	425.4	1.4565e+07	6	6	0	12.74	471
O94686	60S ribosomal protein L43-B	RPL4302	12.29	11.43	724.5	1.45265e+07	9	2	0	24.47	94
Q9USM3	Chromatin structure-remodeling complex subunit sfh1	SFH1	6.82	3.98	397.4	1.45106e+07	5	4	0	11.72	418
P87123	DNA-directed RNA polymerase II subunit RPB11	RPB11	9.47	9.21	662.8	1.44077e+07	4	3	0	21.95	123
Q10093	Uncharacterized protein C11D3.14c	SPAC11D3.14C	9.33	5.65	312.2	1.42437e+07	6	6	0	5.95	1260
O74351	Probable cysteine desulfurase, mitochondrial	SPBC21D10.11C	27.49	10.43	665.1	1.42279e+07	13	8	0	20.56	501
Q9UT48	Eukaryotic translation initiation factor 3 subunit H	EIF3H	13.82	7.74	532	1.40565e+07	7	6	2	11.2	357
Q09116	Septin homolog spn2	SPN2	9.53	7.05	577.6	1.38737e+07	9	6	2	21.45	331
Q9UTT2	Pre-mRNA-splicing factor prp12	PRP12	7.7	5.62	422.4	1.38429e+07	11	8	3	6.8	1206
O94268	25S rRNA (cytosine-C(5))-methyltransferase nop2	NOP2	6.82	4.57	301	1.38006e+07	5	5	0	7.89	608
O74919	RNA-binding protein rnc1	RNC1	11.16	8.99	626.5	1.37993e+07	6	3	0	9.3	398
Q9P3W5	DNA replication checkpoint protein tel2	TEL2	3.62	3.95	279	1.37902e+07	7	6	0	8.29	868
O13907	Probable ATP-citrate synthase subunit 2	SPAC22A12.16	10.3	4.4	420.3	1.37557e+07	4	4	0	7.93	492
Q9URZ5	Vacuolar protein sorting-associated protein 1	VPS1	21.37	5.41	487.4	1.3724e+07	10	6	0	9.88	678
O74409	Uricase	SPCC1223.09	12.45	5.62	400.6	1.37158e+07	7	5	0	17.57	296
O74475	1,3-beta-glucan synthase component bgs4	BGS4	21.52	5.76	497.9	1.3711e+07	10	10	2	5.17	1955
P36627	Cellular nucleic acid-binding protein homolog	BYR3	8.12	8.2	585.8	1.36888e+07	2	1	0	7.26	179
O74773	DNA mismatch repair protein msh2	MSH2	16.61	5.01	433.8	1.36349e+07	12	10	0	11.41	982
O94625	DnaJ-related protein spj1	SPJ1	16.92	6.94	566.2	1.34855e+07	9	6	0	17.59	381
O43060	Eukaryotic translation initiation factor 3 subunit F	EIF3F	25.76	7.65	567.8	1.34104e+07	13	5	0	22.52	302
Q9HEQ9	Single-stranded TG1-3 DNA-binding protein	TCG1	10.77	6.24	462.5	1.33836e+07	7	4	0	12.89	349
O74767	Probable coatomer subunit epsilon	SEC28	11.07	5.09	356.4	1.33323e+07	13	8	1	33.33	288
O14062	40S ribosomal protein S12-A	RPS1201	58.18	12.57	757.8	1.32429e+07	27	11	1	60.69	145
P78898	Probable lipase C16A3.12c	SPBC16A3.12C	10.88	5.53	453.9	1.32353e+07	14	7	3	13.09	443
O74960	Probable sphingolipid long chain base-responsive protein pil1	PIL1	11.75	5.07	453	1.32066e+07	5	4	0	12.82	351
O94609	Ubiquitin-activating enzyme E1 1	PTR3	25.32	6.15	525.2	13157838	18	12	1	14.03	1012
O94450	UPF0616 protein C1687.04	SPAC1687.04	14.92	7.18	533.8	1.31578e+07	14	7	1	18.56	501
P40375	NAD-dependent malic enzyme	MAE2	37.12	7.29	522.8	1.30777e+07	15	9	1	16.64	565
Q8TFH1	60S ribosomal protein L18-B	RPL1802	9.03	8.2	589.7	1.29278e+07	8	2	0	12.83	187
O14289	3-isopropylmalate dehydratase	LEU2	9.65	3.65	346.3	1.27741e+07	12	10	2	16.49	758
Q09733	Rho guanine nucleotide exchange factor gef2	GEF2	15.52	7.36	504.6	1.27632e+07	19	13	3	11.44	1101
Q09722	Eukaryotic translation initiation factor 3 subunit M	EIF3M	28.44	9.76	650.5	1.26546e+07	15	7	0	17.41	402
O14092	5-aminolevulinate synthase, mitochondrial	HEM1	12	7.42	482.9	1.25517e+07	14	10	0	18.82	558
O13918	Zinc homeostasis factor 1	ZHF1	15.96	9.36	606	1.2541e+07	11	6	1	14.21	387
O13787	Translocation protein sec62	SEC62	7.57	3.76	400.3	1.24524e+07	3	3	0	8.79	273
P0CT62	40S ribosomal protein S30-A	RPS3001	7.42	3.63	347.5	1.2389e+07	12	4	1	26.23	61
P05767	60S ribosomal protein L39	RPL39	4.62	4.62	398.3	1.23384e+07	2	1	0	19.61	51
C6Y4C7	Uncharacterized membrane protein C757.15	SPCC757.15	6.56	5.38	483.3	1.23255e+07	5	2	0	24.64	69
P31209	Polyadenylate-binding protein, cytoplasmic and nuclear	PAB1	18.84	4.68	358.8	1.22966e+07	11	8	1	10.72	653
Q09810	Adenylyltransferase and sulfurtransferase uba4	UBA4	18.99	7.29	529.2	1.22931e+07	11	6	1	15.71	401
Q9P7W3	Probable ATP-citrate synthase subunit 1	SPBC1703.07	13.37	5.03	573.4	1.22749e+07	9	6	0	13.5	615
Q9UQW6	Acetyl-CoA acetyltransferase	ERG10	17.66	5.45	401.9	1.22732e+07	9	5	0	12.91	395
P78773	Probable acetyl-coenzyme A synthetase	SPCC191.02C	31.23	7.63	554.3	1.22374e+07	16	11	0	22.36	662
Q9URW9	Putative aldehyde dehydrogenase-like protein C922.07c	SPAC922.07C	25.75	7.6	556.2	1.22162e+07	13	6	0	15.12	496
O74743	Eukaryotic translation initiation factor 4E-2	TIF452	5.32	5.41	401.2	1.21717e+07	3	2	0	8.64	243
O74414	Uncharacterized protein C14G10.01	SPCC14G10.01	5.24	3.97	412.5	12168054	4	2	0	8.47	236
O13614	40S ribosomal protein S10-B	RPS1002	12.83	7.02	414.2	1.20313e+07	5	2	0	19.73	147
O14057	Probable guanine deaminase	SPCC1672.03C	3.83	3.94	390.9	1.20274e+07	6	6	1	15.18	527
P78804	NADP-specific glutamate dehydrogenase	GDH1	12.25	4.84	416.4	1.19154e+07	12	6	0	12.2	451
O60125	BAG family molecular chaperone regulator 1A	BAG101	10.57	5.2	404.3	1.18527e+07	8	5	0	25.13	195
O59704	Elongator complex protein 1	IKI3	23.99	9.64	623.7	1.18091e+07	21	12	1	9.9	1253
O75001	DNA replication licensing factor mcm7	MCM7	24.5	5.56	526.9	1.16922e+07	14	10	1	18.29	760
Q9Y809	N-terminal acetyltransferase B complex subunit arm1	ARM1	10.73	5.91	426.8	1.16018e+07	8	6	0	7.89	811
P79015	60S ribosomal protein L32-A	RPL3202	14.22	6.92	468.7	1.15903e+07	5	3	0	25.98	127
O75005	Valine--tRNA ligase	VAS2	7.93	2.59	371.6	1.15189e+07	8	6	0	6.53	980
P78810	Vacuolar transporter chaperone 4	VTC4	20.61	5.23	337.9	1.15157e+07	15	9	1	11.65	721
P05933	Calmodulin	CAM1	10.22	7	573	1.15047e+07	5	3	0	26	150
P15567	Phosphoribosylaminoimidazole carboxylase	ADE6	17.54	5.45	433.8	1.13553e+07	14	7	0	15.4	552
O60079	Probable ubiquitin carboxyl-terminal hydrolase 12	UBP12	8	5.65	451.5	1.12117e+07	9	6	2	6.33	979
O94672	Protein transport protein sec23-2	SEC232	21.64	8.57	582.9	11138835	18	9	2	12.94	765
O94699	Inclusion body clearance protein IML2	SPBC83.16C	13.07	7	469.2	1.11156e+07	7	5	0	8.53	563
P55877	Eukaryotic translation initiation factor 1A	TIF11	5.5	5.47	422.5	1.10842e+07	6	1	0	7.25	138
Q8TFH3	Dolichyl-diphosphooligosaccharide--protein glycosyltransferase subunit 3	OST3	7.07	5.74	454.4	1.10606e+07	4	4	0	13.92	309
Q09914	GTP-binding protein rho1	RHO1	3.76	3.83	368.5	1.1001e+07	3	2	0	8.91	202
P41888	Thiamine pyrophosphokinase	TNR3	9.26	3.61	343.8	1.08924e+07	16	10	1	21.97	569
O59702	Histone deacetylase clr6	CLR6	6.74	5.45	367.4	1.08837e+07	5	3	1	11.36	405
P36594	DNA-directed RNA polymerase II subunit rpb1	RPB1	13.37	4.09	337	1.0658e+07	15	11	2	8.45	1752
Q09179	Glutamine synthetase	GLN1	3.09	3.17	304.9	1.06113e+07	4	4	0	10.31	359
Q9USX1	Aminopeptidase 1	APE1	4.64	4.64	318.2	1.06017e+07	7	7	2	11.11	882
O43050	Sterol-4-alpha-carboxylate 3-dehydrogenase, decarboxylating	ERG26	9.28	4.76	426.7	1.04842e+07	4	4	0	9.71	340
O59713	2-(3-amino-3-carboxypropyl)histidine synthase subunit 1	DPH1	3.88	4.04	357.9	1.03042e+07	4	3	0	8.49	436
P15398	DNA-directed RNA polymerase I subunit rpa1	RPA1	6.29	7.06	467.9	1.02913e+07	13	6	0	4.62	1689
O74304	MAP kinase kinase kinase win1	WIN1	7.38	4.07	398.1	1.02613e+07	6	6	0	5.71	1436
O74734	Putative ribosomal recycling factor, mitochondrial	RRF1	12.85	5.7	431.5	1.02529e+07	6	3	0	11.48	244
P36586	GTP-binding protein ypt5	YPT5	10.29	6.5	503	1.02438e+07	6	4	1	19.91	211
Q9P6I2	Cys-Gly metallodipeptidase dug1	DUG1	4.84	3.74	354.2	1.01992e+07	5	3	0	5.04	476
O36023	Septin homolog spn1	SPN1	10.98	6.13	461.9	1.00789e+07	4	3	0	7.04	469
O74875	Uncharacterized heme-binding protein C330.03c	SPCC330.03C	35.31	10.43	664.2	9.9098e+06	13	6	1	49.65	145
O74827	Phosphatidyl-N-methylethanolamine N-methyltransferase	CHO1	3.42	3.49	361	9.88172e+06	3	1	0	3.62	221
O43049	Serine/threonine-protein phosphatase T	PPT1	18.95	5.61	402.4	9.83201e+06	9	6	1	16.28	473
O43032	Signal recognition particle receptor subunit alpha homolog	SRP101	4.31	4.34	255.8	9.6336e+06	7	4	0	8.41	547
O74388	Uncharacterized protein C3H7.13	SPBC3H7.13	3.35	3.51	365.4	9.5878e+06	1	1	0	3.32	301
Q9P7T8	Uncharacterized helicase C694.02	SPAC694.02	10.69	2.92	305	9.53565e+06	15	11	2	7.4	1717
Q9UT18	Thiamine transporter thi9	THI9	11.77	5.3	374.5	9.2803e+06	16	8	0	14.72	591
Q9URX7	Protein arginine N-methyltransferase 1	RMT1	5.57	4.99	478.6	9.15113e+06	7	5	0	20	340
P0CT79	40S ribosomal protein S28-A	RPS2801	9.75	6.98	507.5	9.12365e+06	10	3	0	23.53	68
O14368	Heat shock protein 16	HSP16	9.89	5.65	412.1	9.07913e+06	5	2	0	20.98	143
Q9URM2	Probable transketolase	SPBC2G5.05	23.38	5.75	496.1	8.9519e+06	14	10	1	16.64	685
Q9P4W1	Cytochrome c oxidase polypeptide VIII, mitochondrial	COX8	5.79	5.76	517	8.92183e+06	4	1	0	16.67	66
O94370	Uncharacterized mitochondrial carrier C1604.04	SPBC1604.04	6.27	3.27	384	8895608	6	4	1	16.25	283
O13696	Isocitrate dehydrogenase [NAD] subunit 1, mitochondrial	IDH1	5.75	5.09	362.6	8.82782e+06	7	4	0	11.24	356
O13820	Cytochrome P450 61	ERG5	30.54	10.64	699.3	8.75502e+06	13	8	1	20.07	543
Q9UU76	Pumilio homology domain family member 6	PUF6	4.36	4.6	329.6	8.69972e+06	4	3	1	5.45	642
O60156	Probable tRNA-splicing endonuclease subunit sen34	SEN34	6.7	6.83	431.2	8.62092e+06	2	2	0	5.63	284
P78812	6-phosphogluconate dehydrogenase, decarboxylating	SPBC660.16	10.61	4.48	332.8	8.58189e+06	9	8	1	18.5	492
P78875	Trehalose-phosphatase	TPP1	12.65	7.42	487.9	8558257	6	4	0	4.77	817
Q9P6N8	ATP-dependent rRNA helicase rrp3	RRP3	7.28	3.85	316.4	8538833	5	4	0	7.53	465
P05219	Tubulin beta chain	NDA3	22.74	7.15	504.5	8.51352e+06	12	10	2	20.76	448
Q9P7H0	H/ACA ribonucleoprotein complex subunit nhp2	NHP2	7.4	4.23	413.6	8.49546e+06	2	2	0	11.69	154
O74306	60S ribosomal protein L5-B	RPL502	5.1	4.97	428.9	8.49131e+06	4	3	1	11.56	294
Q9UT24	Pre-mRNA-splicing factor brr2	BRR2	4.32	5.26	352.5	8.48216e+06	9	9	3	3.86	2176
P04913	Histone H2B-alpha	HTB1	7.72	3.3	373.8	8.43554e+06	5	4	0	28.57	126
O94745	Probable mitochondrial-processing peptidase subunit alpha	MAS2	5.02	4.16	328.1	8400333	8	8	2	24.7	502
Q9P7X7	Actin-related protein 4	ALP5	14.28	4.55	400.5	8.34859e+06	13	8	1	19.63	433
Q9URX3	Probable 1-aminocyclopropane-1-carboxylate deaminase	SPAC922.03	6.99	4.89	338.4	8.28143e+06	6	5	0	18.34	338
O74781	Probable arginine--tRNA ligase, cytoplasmic	MRS1	19.2	8.34	596.3	8.27984e+06	13	7	0	16.67	618
O94511	Putative enoyl reductase C646.07c	SPBC646.07C	19.06	7.1	470.5	7.99843e+06	7	4	0	16.61	295
O59742	Clustered mitochondria protein homolog	CLU1	16.94	5.83	495.4	7.99711e+06	14	10	1	9.55	1173
Q9Y709	Suppressor of kinetochore protein 1	SKP1	13.96	7.12	454.7	7.94635e+06	5	4	0	35.4	161
Q9UTJ7	Probable succinate dehydrogenase [ubiquinone] flavoprotein subunit, mitochondrial	SDH1	16.79	5.58	404.8	7.88632e+06	7	5	1	11.86	641
O42885	Putative inorganic phosphate transporter C8E4.01c	SPBC8E4.01C	14.88	9.88	600.8	7.8488e+06	8	5	1	9.97	572
O43028	Vacuolar protein 8	VAC8	21.12	5.36	367.2	7.83637e+06	13	10	2	16.73	550
P21696	Glycerol-3-phosphate dehydrogenase [NAD(+)] 1	GPD1	21.52	7.42	497.1	7.80139e+06	10	8	2	19.74	385
O59770	Probable proteasome subunit alpha type-7	PRE10	13.06	7.22	539	7.75694e+06	7	5	0	28.85	253
Q9HGM9	DnaJ homolog subfamily C member 7 homolog	SPBC543.02C	17.3	5.96	419.8	7.73747e+06	5	4	0	11.76	476
Q9Y7X4	Uncharacterized membrane protein C365.16	SPBC365.16	5.84	4.92	458.7	7.70552e+06	5	3	0	10.83	277
Q9P380	Probable peptide transporter ptr2	PTR2	6.72	5.51	382.2	7.70128e+06	8	8	1	13.75	618
P36614	Serine/threonine-protein phosphatase ppe1	PPE1	13.63	5.48	419.6	7.6487e+06	4	4	0	12.79	305
Q9USW5	40S ribosomal protein S4-B	RPS402	6.21	4.68	500.6	7.56892e+06	5	3	0	7.63	262
P33277	GTPase-activating protein	GAP1	17.02	5.45	441.9	7527603	13	11	2	15.93	766
Q9P3B2	Respiratory supercomplex factor 2 homolog C1565.01	RCF2	5.07	3.75	336.2	7.48482e+06	3	3	0	11.16	242
O94476	Eukaryotic translation initiation factor 6	TIF6	15.54	6.74	454.3	7.47616e+06	7	5	2	28.28	244
O74538	60S ribosomal protein L27-B	RPL2702	12.25	7.04	504.7	7.4015e+06	7	2	0	19.12	136
O94266	Putative hydroxymethylpyrimidine/phosphomethylpyrimidine kinase 2	SPBP8B7.18C	18.1	4.76	391.9	7.39952e+06	9	6	0	14.52	551
O14317	60S acidic ribosomal protein P2-C	RPP203	30.42	16.93	841.3	7.31858e+06	27	4	0	48.18	110
Q9USR7	60S ribosomal protein L38-1	RPL3801	6.14	4.74	388.6	7241598	2	2	1	28.38	74
Q9P7W7	Uncharacterized ARM-like repeat-containing protein C1703.03c	SPBC1703.03C	3.06	3.33	337.5	7.22654e+06	7	4	0	6.17	664
Q9US20	Uncharacterized acyltransferase C1851.02	SPAC1851.02	15.72	4.86	437.4	7.22483e+06	7	4	0	15.41	279
O59781	Mitochondrial Rho GTPase 1	GEM1	13.07	7.12	455.2	7.1916e+06	9	7	0	12.86	630
Q9Y7U0	Uncharacterized protein C63.14	SPCC63.14	5.23	5.71	491.7	7.18303e+06	9	4	1	5.32	1184
Q10066	Arginase	ARU1	12.37	7.36	514.7	7.14914e+06	6	4	0	16.72	323
O74787	Phosphatidylethanolamine N-methyltransferase	CHO2	8.86	5.95	567.9	7.04841e+06	5	5	0	6.85	905
Q8NIL3	Antisense-enhancing sequence 1	AES1	13.37	6.45	396.8	6.97774e+06	8	6	1	22.3	296
O13752	Uncharacterized TLC domain-containing protein C17A2.02c	SPAC17A2.02C	6.06	3.59	303.5	6.88834e+06	3	2	0	9.31	290
O74763	Uncharacterized WD repeat-containing protein C17D11.08	SPBC17D11.08	3.14	2.9	313.7	6.888e+06	3	3	0	6.9	435
Q9Y6Z9	Sorbose reductase sou1	SOU1	3.88	3.84	242.1	6.76888e+06	6	4	1	20.78	255
Q9UUJ1	Actin-related protein 2	ARP2	7.77	3.71	335.2	6.62643e+06	7	5	0	11.03	390
O13784	40S ribosomal protein S24-A	RPS2401	14.07	6.94	540.8	6.59157e+06	6	3	1	17.16	134
Q9UU78	60S acidic ribosomal protein P1-alpha 5	RPP103	26.3	12	779.1	6.51126e+06	15	6	1	62.38	109
Q10099	Nucleoporin seh1	SEH1	6.36	2.99	358.8	6.4979e+06	3	3	0	8.26	339
Q10202	ATP-dependent RNA helicase dbp3	DBP3	10.11	5.9	472.4	6.48826e+06	6	6	2	6.75	578
P49731	DNA replication licensing factor mcm6	MCM6	7.36	5.08	378.3	6.38534e+06	7	7	1	6.5	892
P78780	Probable aspartate-semialdehyde dehydrogenase	SPCC1827.06C	13.68	5.85	459.3	6.37825e+06	7	6	2	16.53	357
O74439	Uncharacterized mitochondrial carrier C1682.09c	SPCC1682.09C	14.6	5.53	470.8	6.27177e+06	8	6	0	21	300
Q9UT56	40S ribosomal protein S26-A	RPS2601	12.13	7.53	548.6	6164252	7	2	0	22.5	120
P56523	Histone deacetylase clr3	CLR3	5.64	5.9	443.7	6.12657e+06	6	4	2	8.3	687
Q9P775	Uncharacterized WD repeat-containing protein C17D11.16	SPBC1711.16	10.52	4.2	398.3	6.1086e+06	8	7	2	16.67	516
O60085	Methionine aminopeptidase 2	FMA2	7.55	4.97	424.1	6.0331e+06	5	4	0	10.8	426
Q9Y7R8	Malate dehydrogenase, mitochondrial	MDH1	4.25	4.17	342.2	6.01037e+06	5	3	0	7.92	341
P41838	Poly(A)+ RNA export protein	RAE1	12.77	5.13	422.5	5.98324e+06	4	4	0	13.07	352
Q10094	Uncharacterized protein C11D3.15	SPAC11D3.15	10.47	5.24	404.6	5.9674e+06	10	8	0	6.3	1317
P25295	Tubulin gamma chain	TUG1	3.09	2.52	304.9	5.86357e+06	3	3	0	5.61	446
O60059	Pumilio domain-containing protein C56F2.08c	SPBC56F2.08C	16.39	5.76	481	5.85087e+06	8	6	0	13.92	661
O74873	Protein transport protein sec23-1	SEC231	14.21	5.53	448.9	5.77752e+06	11	9	2	10.67	759
Q9USS7	Uncharacterized protein C4.03c	SPBC4.03C	20.81	7.42	483.3	5.74624e+06	9	6	0	8.42	891
O14081	Putative alpha,alpha-trehalose-phosphate synthase [UDP-forming] 106 kDa subunit	SPAC2E11.16C	3.66	2.89	349.5	5669667	7	4	2	4.03	944
O13861	tRNA threonylcarbamoyladenosine dehydratase	SPAC1A6.10	17.02	4.97	457.4	5.61841e+06	7	6	0	15.26	485
O42897	Probable 26S proteasome regulatory subunit rpn3	RPN3	13.49	4.78	474.3	5.60126e+06	9	7	1	13.48	497
P56287	Probable translation initiation factor eIF-2B subunit epsilon	TIF225	3	3.17	340.8	5.58486e+06	9	7	2	9.73	678
Q9USI5	Heat shock protein sti1 homolog	STI1	10.53	4.34	369.6	5.55385e+06	8	7	1	14.89	591
O14249	probable cardiolipin-specific deacylase, mitochondrial	SPAC6G10.03C	13.91	5.81	398.6	5.54131e+06	11	5	1	14.49	428
Q9C1X2	Putative D-lactate dehydrogenase C713.03, mitochondrial	SPBC713.03	11.1	5.14	495	5.53276e+06	5	4	0	10.27	526
O13774	GTP cyclohydrolase 1	SPAC17A5.13	3.65	2.54	231.7	5.40566e+06	6	4	0	11.06	235
O14242	Putative pyridoxal kinase C6F6.11c	SPAC6F6.11C	5.9	3.61	263.2	5.39174e+06	39	7	1	15.21	309
O74429	Inositol hexakisphosphate and diphosphoinositol-pentakisphosphate kinase	ASP1	3.37	3.76	265.2	5.33082e+06	3	3	0	2.83	920
O42882	Uncharacterized protein C8E11.05c	SPAC8E11.05C	9.86	6.28	422.5	5.29496e+06	6	5	0	18.93	338
Q9UTA7	Uncharacterized transcriptional regulatory protein C25B8.11	SPAC25B8.11	5.02	5.35	397.5	5293906	3	3	0	5.2	654
Q9UTG4	40S ribosomal protein S26-B	RPS2602	20.75	9.57	607.4	5.27375e+06	13	4	0	30.25	119
O42935	60S ribosomal protein L32-B	RPL3201	5.78	5.79	431.9	5.2409e+06	4	1	0	10.24	127
Q09768	Glutamate--cysteine ligase	GCS1	12.42	7.1	385	5.20011e+06	5	5	0	8.22	669
Q09910	Uncharacterized protein C30D11.11	SPAC30D11.11	3.52	2.11	336	5.1506e+06	5	5	0	10.86	442
Q9P3W6	Uncharacterized protein C458.02c	SPAC458.02C	3.19	1.4	234.6	5.13722e+06	4	4	0	8.76	468
O74310	COBW domain-containing protein C15D4.05	SPBC15D4.05	13.3	5.49	524.7	5.06722e+06	10	5	1	14.6	411
Q09330	mRNA export protein mlo3	MLO3	9.88	4.63	429	4.9956e+06	4	4	0	16.08	199
O74433	Cytochrome b-c1 complex subunit 9	QCR9	15.31	6.84	523.8	4.95419e+06	4	3	0	53.73	67
Q9UUE5	Nucleoporin nup85	NUP85	5.88	5.64	400.8	4.91778e+06	5	4	0	8.3	675
O14212	Uncharacterized RING finger protein C6B12.07c	SPAC6B12.07C	13.17	5.6	521.2	4.90779e+06	7	4	0	7.87	470
Q9UTL0	MIP18 family protein C144.16	SPAC144.16	5.33	4.05	351.7	4.84335e+06	9	4	1	27.37	179
O14021	RbAp48-related WD40 repeat-containing protein prw1	PRW1	23.71	7.29	553.9	4.84307e+06	7	5	0	14.62	431
Q06975	H/ACA ribonucleoprotein complex subunit gar1	GAR1	4.99	4.93	509.8	4.83747e+06	9	1	0	6.7	194
P32235	GTP-binding protein 1	GTP1	16.48	4.85	347.9	4.69237e+06	6	5	0	13.46	364
O94337	Probable deoxyhypusine synthase	SPBC1271.04C	15.24	4.57	435	4629357	13	6	1	19.14	350
O94544	Leucine aminopeptidase 2	LAP2	12.76	5.03	476.5	4.59187e+06	11	8	1	13.24	612
O13633	Uncharacterized J domain-containing protein C17A3.05c	PI041	9.08	5.35	460.4	4.57094e+06	4	2	0	5.46	403
O60109	Alkaline phosphatase	SPBC14F5.13C	5.96	3.76	267.6	4.55782e+06	3	3	0	6.2	532
Q10299	mRNA cleavage and polyadenylation factor clp1	CLP1	14.7	6.29	524.8	4.53022e+06	7	4	0	12.72	456
O94618	Mitochondrial import inner membrane translocase subunit tim21	TIM21	6.21	3.32	357.5	4.51788e+06	6	3	0	13.9	223
Q9UT08	Protein phosphatase PP2A regulatory subunit A	PAA1	14.2	6.62	447.9	4.50687e+06	9	5	0	11.86	590
Q9UUG9	Tuberous sclerosis 2 protein homolog	TSC2	4.77	5.41	441.5	4.50392e+06	4	3	0	3.51	1339
Q9UTN1	Mitochondrial oxaloacetate transport protein	OAC1	13.62	7.66	575.2	4.48953e+06	9	4	0	13.75	320
Q76PC3	Uncharacterized mitochondrial carrier C1442.03	SPCC1442.03	4.92	5.09	471.7	4466637	2	2	0	5.03	338
Q9P3U7	Probable high-affinity hexose transporter ght8, mitochondrial	GHT8	6.09	6.22	412.3	4.42712e+06	11	5	2	10.05	547
O13724	Zinc finger protein zpr1	ZPR1	6.66	4.5	385.5	4.41842e+06	12	8	0	22.88	459
P49373	Transcription elongation factor S-II	TFS1	5.01	4.2	422	4.37001e+06	3	2	1	7.17	293
O13768	General transcription and DNA repair factor IIH helicase subunit XPB	PTR8	4.47	4.47	338.8	4.22308e+06	5	5	1	6.72	804
O43036	DNA-directed RNA polymerase I subunit rpa43	RPA43	9.83	4.39	385.1	4.19884e+06	7	5	0	37.57	173
Q96WV0	Uncharacterized urease accessory protein ureG-like	SPCPB16A4.05C	6.31	4.45	350.9	4.16382e+06	6	5	1	19.93	286
O74762	26S proteasome regulatory subunit rpn2	RPN2	8.57	5.68	498.1	4.14061e+06	5	4	1	5.6	965
Q09760	Cullin-3	CUL3	3.29	3.54	254.1	4.13787e+06	4	4	0	5.73	785
O14463	Thioredoxin-1	TRX1	9.24	5.65	446.6	4.07011e+06	6	2	0	25.24	103
P54874	Hydroxymethylglutaryl-CoA synthase	HCS1	16.48	11.88	705.9	4.05434e+06	4	4	0	10.74	447
O13636	Mitochondrial import inner membrane translocase subunit tim50	TIM50	7.21	6.7	460	4.05237e+06	5	4	0	11.28	452
Q09820	ATP-dependent helicase upf1	UPF1	33.27	8.43	585.9	4.01676e+06	13	8	1	10.05	925
P37382	DNA-directed RNA polymerase II subunit RPB3	RPB3	6.02	5.29	517.1	3.95534e+06	5	4	0	15.15	297
O13326	Homocysteine synthase	MET17	14.57	5.71	433	3.94924e+06	8	5	3	10.49	429
P50521	Hexokinase-2	HXK2	16.36	5.81	413.1	3.9156e+06	7	3	0	8.57	455
Q09694	Saccharopine dehydrogenase [NAD(+), L-lysine-forming]	LYS3	8.16	4.38	416.8	3.87294e+06	5	4	0	12.23	368
O13665	Factor arrest protein 11	FAR11	4.87	5.26	396.5	3.86317e+06	5	4	1	4.28	817
Q10343	5'-AMP-activated protein kinase subunit gamma	CBS2	3.67	3.77	391.9	3.85797e+06	5	2	0	6.29	334
Q9P7V6	Vacuolar protein sorting-associated protein 33	VPS33	10.16	5.45	428.7	3.85116e+06	8	6	0	11.49	592
Q1MTR8	Protein svp26	SVP26	6.03	3.53	450.3	3.81066e+06	4	2	0	8.81	227
O94281	Probable casein kinase II subunit beta-2	SPBC2G5.02C	3.77	2.36	244.6	3.78823e+06	3	3	0	16.54	254
Q9Y7J2	Uncharacterized protein C1778.05c	SPBC1778.05C	5.84	5.87	486.5	3.78448e+06	5	3	0	16.25	160
O13877	DNA-directed RNA polymerases I, II, and III subunit RPABC5	RPB10	3.15	2.2	242.9	3.778e+06	3	3	0	40.84	71
P17477	60S acidic ribosomal protein P1-alpha 3	RPP102	11.38	8.07	626.1	3.7517e+06	4	3	0	40.91	110
Q9USL6	Putative hydroxymethylpyrimidine/phosphomethylpyrimidine kinase C18B5.05c	SPCC18B5.05C	6.77	3.57	354.7	3.73163e+06	4	4	0	12.84	327
Q9UTR1	DNA repair/transcription protein mms19	MMS19	6.53	3.31	381.3	3.72268e+06	9	7	1	9.04	1018
O74988	Cytochrome c oxidase polypeptide 5, mitochondrial	COX5	3.33	3.38	270.8	3.68324e+06	4	2	0	11.83	186
Q9Y7K6	Uncharacterized RING finger protein C2A9.04c	SPBC2A9.04C	8.55	8.88	580.6	3.65778e+06	6	4	0	7.96	741
Q09756	Hexokinase-1	HXK1	4.64	1.89	257.8	3.64805e+06	6	5	0	15.7	484
O74322	40S ribosomal protein S12-B	RPS1202	14.34	8.36	598.4	3.60103e+06	8	3	0	18.92	148
O94429	Ribosome-releasing factor 2, mitochondrial	MEF2	5.98	5.38	411.5	3.59996e+06	7	7	0	9.1	813
Q09817	60S ribosomal export protein nmd3	NMD3	6.65	4.84	365.2	3.57097e+06	3	3	0	7.83	498
O14349	IMP-specific 5'-nucleotidase 1	ISN1	10.04	6.29	544.8	3.51911e+06	6	5	2	13.09	405
Q10175	Probable peptidyl-prolyl cis-trans isomerase C27F1.06c	SPAC27F1.06C	4.46	3.86	313.9	3.51397e+06	2	2	0	4.7	362
O74496	Coatomer subunit delta	RET2	6.41	6.42	536.9	3.45491e+06	7	1	0	6.25	240
Q9UTF7	Putative elongation of fatty acids protein 1	SPAC1B2.03C	6.57	6.66	476.4	3.41131e+06	7	3	0	10.48	334
O14362	Cell wall biosynthesis/cell cycle regulator smi1	SMI1	4.01	4.1	301.8	3.37734e+06	7	6	1	12.7	504
Q9P7J8	Serine/threonine-protein kinase gad8	GAD8	10.68	7.42	492.2	3.35972e+06	4	4	0	8.79	569
P32747	Dihydroorotate dehydrogenase (quinone), mitochondrial	URA3	10.58	6.22	415	3338694	11	5	0	17.61	443
Q9P7K9	Putative aldehyde dehydrogenase-like protein C21C3	SPBC21C3.15C	6.77	4.6	309	3312607	3	2	0	5.56	522
O14225	Mitochondrial import receptor subunit tom20	TOM20	14.3	5.82	434.8	3.30232e+06	10	6	2	29.61	152
O74476	Importin subunit beta-3	SAL3	6.75	3.59	280.6	3.29168e+06	9	7	1	7.76	1095
P11620	GTP-binding protein ypt1	YPT1	4.8	4.81	400.3	3.26641e+06	6	2	1	7.88	203
P30666	DNA replication licensing factor mcm3	MCM3	7.36	7.32	553	3211199	4	2	0	2.84	879
O74978	Uncharacterized RNA-binding protein C1827.05c	SPCC1827.05C	5.55	5.7	375.2	3.08193e+06	1	1	0	5.07	276
Q9P7L5	Ornithine aminotransferase car2	CAR2	12.05	5.72	381.3	3.05586e+06	5	3	0	7.53	438
Q09741	Spermidine synthase	SPBC12C2.07C	6.14	4.82	374.2	3.04911e+06	3	3	0	14.09	298
O94389	Coiled-coil domain-containing protein 124 homolog	SPBC29A10.12	24.46	11.64	737.2	3.02087e+06	14	6	1	17.87	207
O94584	CDP-diacylglycerol--serine O-phosphatidyltransferase	PPS1	3.7	3.36	308.2	3.01866e+06	2	2	0	7.92	240
O59787	Signal recognition particle subunit srp72	SRP72	3.44	2.38	295.1	2.82773e+06	4	3	0	6.06	561
Q9HGM7	Nitrogen permease regulator 3-like protein	SPBC543.04	4.65	3.24	505	2.78789e+06	5	5	0	9.4	585
Q9P7K8	Transcription elongation factor spt4	SPT4	5.43	5.49	393.5	2699668	1	1	0	11.43	105
Q9P6R8	Pre-mRNA-splicing factor cwf24	CWF24	6.72	6.94	543.5	2.67233e+06	3	2	1	4.88	533
O94435	Meiotically up-regulated gene 35 protein	MUG35	13.97	5.37	370.2	2.63773e+06	7	5	0	23.08	234
O74791	GTPase grn1	GRN1	9.97	6.08	444.5	2.61946e+06	4	4	0	6.81	470
Q9HDV6	Cell polarity protein mor2	MOR2	3.64	4.68	328	2.56791e+06	7	7	2	3.96	2196
Q09845	Glycerol-3-phosphate dehydrogenase [NAD(+)] 2	GPD2	12.22	4.99	478.3	2.56105e+06	12	8	2	20.91	373
O60058	ATPase family gene 2 protein	AFG2	9.89	4.82	360.5	2.55816e+06	13	8	2	12.98	809
O14105	Ribulose-phosphate 3-epimerase	SPAC31G5.05C	13.83	9.99	657.9	2.55356e+06	5	2	0	11.84	228
O94442	Cytosolic Fe-S cluster assembly factor nbp35	NBP35	18.5	7.23	404.8	2.54959e+06	9	7	2	23.03	317
Q9UT61	Alpha-mannosidase	AMS1	8.23	4.39	320.4	2.47435e+06	7	7	1	7.24	1077
P87313	Translation machinery-associated protein 20	TMA20	3.67	2.63	316	2.42182e+06	3	3	0	18.78	181
O74319	Transcription initiation factor TFIID subunit taf73	TAF73	5.75	4.58	388.7	2.388e+06	5	4	2	7.32	642
Q92399	DNA-directed RNA polymerases I, II, and III subunit RPABC3	RPB8	4.76	4.82	342	2.3854e+06	1	1	0	8.8	125
Q9UTM8	Putative succinate-semialdehyde dehydrogenase C139.05 [NADP(+)]	SPAC139.05	9.35	6.78	512.5	2374452	7	3	0	8.72	493
Q09798	PAN2-PAN3 deadenylation complex catalytic subunit pan2	PAN2	8.59	4.52	369.2	2372376	6	4	0	3.86	1088
Q10143	Probable prefoldin subunit 3	SPAC3H8.07C	3.39	3.48	355.9	2.3661e+06	1	1	0	4.14	169
Q10320	GDT1-like protein C17G8.08c	SPAC17G8.08C	5.15	5.25	529.3	2.36077e+06	4	4	1	17.77	287
O14236	Nucleolar GTP-binding protein 2	NOG2	17.72	9.64	609.4	2.3275e+06	8	4	0	9.87	537
O43012	Deoxycytidylate deaminase	SPBC2G2.13C	8.78	6.01	499.9	2.28779e+06	2	2	0	7.14	322
Q9C0Z8	Uncharacterized protein PB1E7.11c	SPAPB1E7.11C	5.47	5.63	400.6	2.28224e+06	2	2	0	7.84	319
Q9UT38	Probable vacuolar protein sorting-associated protein 16 homolog	VPS16	4.53	4.95	416.4	2.23705e+06	2	1	0	1.32	835
Q9UT57	Probable cytosolic Fe-S cluster assembly factor SPAC806.02c	SPAC806.02C	7.38	6.07	604.4	2.21361e+06	4	4	1	9.54	608
P87057	Non-histone chromosomal protein 6	NHP6	6.97	6.99	411.8	2.21305e+06	4	2	0	27.78	108
O14085	Translocation protein sec72	SEC72	5.35	3.62	256	2.21092e+06	3	3	0	23.44	192
P78813	ENTH domain-containing protein C794.11c	SPCC794.11C	6.06	3.4	323.1	2.19999e+06	2	2	0	4.41	476
O60064	Probable mannose-1-phosphate guanyltransferase	SPBC13G1.02	19.96	8.99	600.1	2.19615e+06	7	3	0	11.35	414
Q9P7Q4	Vesicular-fusion protein sec18	SEC18	3.74	4.13	302.9	2188782	4	3	1	4.29	792
Q10146	Exosome complex exonuclease rrp6	RRP6	4.19	4.56	320.6	2.15367e+06	3	2	0	2.32	777
O94307	Probable prefoldin subunit 5	BOB1	9.82	4.96	354.6	2142862	3	2	0	16.88	154
Q09852	Putative inorganic phosphate transporter C23D3.12	SPAC23D3.12	4.14	4.42	393.1	2.13158e+06	2	2	0	7.16	559
O42893	Neutral trehalase	NTP1	8.49	4.63	370.4	2.11387e+06	7	6	0	10.75	735
Q9UTC9	Probable prefoldin subunit 2	SPAC227.10	3.01	3.07	309.2	2.1051e+06	1	1	0	8.77	114
O14104	Homoisocitrate dehydrogenase	LYS12	12.17	7.14	464.8	2.04584e+06	5	3	1	10.22	362
P30316	DNA polymerase delta catalytic subunit	POL3	11.58	4.37	426.4	1.96787e+06	9	5	0	6.17	1086
Q9HDX8	D-arabinono-1,4-lactone oxidase	ALO1	3.82	4.06	338.4	1.95695e+06	1	1	0	2.6	461
Q10257	25S rRNA (adenine(645)-N(1))-methyltransferase	RRP8	3.49	3.64	324.5	1.94725e+06	2	1	0	3.14	318
O60080	ATP-dependent RNA helicase dbp9	DBP9	4.29	4.59	355.3	1.93135e+06	2	2	1	2.86	595
O42965	Uncharacterized protein C19G7.17	SPBC19G7.17	5.32	4.21	418.8	1.8448e+06	3	2	0	3.79	475
O13753	V-type proton ATPase subunit d	VMA6	3.01	3.11	367.6	1.7571e+06	3	2	0	4.37	343
O13809	Uncharacterized FAD-binding protein C17H9.12c	SPAC17H9.12C	3.9	2.89	373.3	1.72257e+06	4	2	0	11.65	266
Q9UTT1	Ubiquitin carboxyl-terminal hydrolase 21	UBP21	7.16	5.08	370.4	1.66957e+06	6	6	1	8.24	1129
O43057	Guanine nucleotide exchange factor MSS4 homolog	SPBC4C3.04C	4.16	4.08	378.3	1.63876e+06	6	3	0	28	100
O13804	Uncharacterized protein C17H9.07	SPAC17H9.07	5.34	5.35	383.2	1.62503e+06	2	2	0	20.83	120
Q10252	4-hydroxybenzoate polyprenyltransferase, mitochondrial	PPT1	5.11	2.74	365.9	1.55463e+06	4	4	2	12.5	360
O74184	Target of rapamycin complex subunit wat1	POP3	6.25	4.99	549.6	1.4773e+06	4	3	1	16.24	314
P07669	Triosephosphate isomerase	TPI1	3.04	3.17	442.1	1.4771e+06	1	1	0	4.02	249
O14142	Protein sym1	SYM1	3.35	3.44	271.1	1.46117e+06	2	2	1	4.85	206
Q92398	Mitogen-activated protein kinase spm1	SPM1	5.17	5.4	381.9	1.41897e+06	1	1	0	2.61	422
Q9UTM9	L-saccharopine oxidase	FAP2	4.74	4.91	341.2	1.39511e+06	4	1	0	2.77	433
Q9P785	LisH domain-containing protein C1711.05	SPBC1711.05	10.29	4.82	336	1.35471e+06	8	5	0	12.2	451
P23880	Serine/threonine-protein phosphatase PP1-2	SDS21	3.09	3.26	233.7	1.3239e+06	1	1	0	4.35	322
O94700	Multiprotein-bridging factor 1	MBF1	5.48	5.53	359.3	1.31471e+06	4	2	0	13.51	148
Q09866	Uncharacterized WD repeat-containing protein C12G12.01c	SPAC12G12.01C	9.95	6.98	447.2	1.30582e+06	4	4	0	5.64	905
Q10170	Protein arginine N-methyltransferase 2	RMT2	4.06	4.21	279	1.29336e+06	3	3	2	13.17	357
O74172	40S ribosomal protein S25-B	RPS2501	4.33	4.38	370.9	1.28604e+06	1	1	0	11.36	88
O43069	Ubiquitin-like modifier-activating enzyme atg7	ATG7	9.5	6.58	458.4	1.27191e+06	5	3	0	4.62	649
Q11120	Prolyl 3,4-dihydroxylase ofd1	OFD1	7.9	4.92	409	1.25053e+06	4	3	0	6.21	515
P53694	Reticulon-like protein 1	RTN1	5.99	6.03	438.6	1.24465e+06	2	2	0	9.09	308
O74891	Probable coatomer subunit zeta	RET3	4.22	4.28	341.4	1242878	2	2	0	13.16	190
Q9Y7T0	Uncharacterized J domain-containing protein C63.03	SPCC63.03	10.29	7.08	429.1	1.22891e+06	8	4	0	9.31	612
P87027	Septum-promoting GTP-binding protein 1	SPG1	4.71	4.81	323.1	1.22793e+06	1	1	0	6.06	198
Q9P6L4	Uncharacterized protein C688.12c	SPAC688.12C	6.16	6.17	469.1	1.18008e+06	3	2	0	10.78	167
P17871	TATA-box-binding protein	TBP1	4.51	3.5	312.1	1.1748e+06	4	2	0	9.52	231
Q09173	Protein phosphatase 2C homolog 3	PTC3	4.41	4.63	311.6	1.16995e+06	1	1	0	2.42	414
P79081	N-acetyltransferase ats1	ATS1	4.23	4.3	426	1.16326e+06	2	1	0	6.55	168
O74503	Upstream activation factor subunit spp27	SPP27	8	5.43	548.6	1.15125e+06	6	3	0	14.59	233
P78917	Glucose-6-phosphate isomerase	PGI1	5.51	5.74	450.9	1.12017e+06	4	1	0	2.18	550
O14459	DNA-directed RNA polymerase II subunit rpb7	RPB7	8.37	6.98	504.2	1.11477e+06	4	2	0	15.12	172
O74436	Signal recognition particle subunit srp68	SRP68	6.71	5.75	381.9	1.09161e+06	5	4	1	5.19	597
O74432	Golgi to ER traffic protein 4	GET4	7.04	7.14	443.6	1.05992e+06	4	1	0	4.95	303
Q9P7U2	Putative aryl-alcohol dehydrogenase C977.14c	SPAC977.14C	7.97	5.62	463.6	1.05897e+06	5	3	0	12.25	351
O74544	GTP-binding protein gtr2	GTR2	3.62	3.74	326.9	1.01351e+06	3	2	0	7.32	314
O59865	40S ribosomal protein S24-B	RPS2402	8.94	8.97	628.4	1.00612e+06	3	1	0	8.96	134
O13863	Uncharacterized kinase C1B1.02c	SPAC1B1.02C	4.54	3.58	279.9	984823	2	2	0	3.91	537
O94363	GTP-binding protein rhb1	RHB1	5.69	5.36	375	979876	3	2	0	10.27	185
Q9UST4	Eukaryotic translation initiation factor 5A-2	TIF51B	3.19	3.24	393.3	963924	3	1	0	10.65	169
O94657	DnaJ protein homolog xdj1	XDJ1	3.52	3.72	281.5	952393	2	2	0	4.84	413
O13811	Protein disulfide-isomerase C17H9.14c	SPAC17H9.14C	5.15	5.14	396.8	948366	3	3	0	10.31	359
Q9P7E0	Cytochrome b-c1 complex subunit 10	QCR10	3.66	3.68	357.3	943816	2	1	0	11.39	79
O74135	Casein kinase I homolog 3	CKI3	3.5	3.62	303.1	904185	3	3	0	10.02	439
O42869	Uncharacterized protein C3G9.05	SPAC3G9.05	4.08	3.97	332.5	833539	3	3	1	5.46	659
Q9HGL8	60S ribosomal protein L43-A	RPL4301	9.53	9.43	640.3	794773	4	2	0	26.6	94
O14171	Dehydrodolichyl diphosphate synthase complex subunit SPAC4D7.04c	SPAC4D7.04C	4.22	4.36	275.2	793662	1	1	0	3.79	264
O60132	Tip elongation aberrant protein Tea4	TEA4	9.26	9.64	642.9	780839	5	3	0	5.6	821
O59681	Uncharacterized protein C18E5.01	SPBC18E5.01	3.7	3.82	298.2	766308	4	1	0	4.09	342
Q9URY0	Ribosome biogenesis protein ytm1	YTM1	13.42	10.24	651.2	754266	14	7	2	17.95	440
P30821	P25 protein	OBR1	7.66	7.73	578.9	740171	3	1	0	8.42	202
O94590	Protein transport protein sec1	SEC1	7.22	3.84	341.4	736433	7	6	0	9.67	693
O59817	Protein efr3	EFR3	5.46	5.49	398.6	621479	3	3	0	4.89	798
O14251	Transport protein particle subunit trs120	TRS120	3.84	4.45	268.5	589996	3	3	2	2.4	1210
P78817	Uncharacterized alpha-1,2-galactosyltransferase C637.06	SPAC637.06	5.15	5.34	315.3	578756	1	1	0	4.32	347
P78870	Probable S-(hydroxymethyl)glutathione dehydrogenase 1	SPBC1539.07C	4.46	4.66	285.5	549081	1	1	0	3.17	378
O74908	Probable tRNA-splicing endonuclease subunit sen54	SEN54	3.67	3.87	393.4	539364	1	1	0	2.34	384
O42945	Probable pre-mRNA-splicing factor ATP-dependent RNA helicase prp43	PRP43	4.64	4.66	288.2	528200	6	5	0	8.44	735
Q9UTQ7	SWI/SNF and RSC complexes subunit arp9	ARP9	4.72	4.97	358.1	492788	2	1	0	2.29	523
Q10057	Putative protein disulfide-isomerase C1F5.02	SPAC1F5.02	3.14	3.32	276.9	488812	4	3	0	8.33	492
Q9UST1	PAN2-PAN3 deadenylation complex subunit pan3	PPK26	5.24	5.55	426.4	480985	1	1	0	1.53	589
Q9UTB2	Serine--tRNA ligase, mitochondrial	DIA4	3.98	4.21	272	441286	2	2	0	4.18	479
P08091	Acid phosphatase	PHO1	5.05	5.26	432.1	391967	3	2	1	5.96	453
Q10232	60S ribosomal protein L9-A	RPL901	4.25	2.66	365.8	370763	2	2	0	6.32	190
Q09849	SWI/SNF and RSC complexes subunit arp42	ARP42	6.25	5.44	478.6	341242	3	3	0	10.38	424
Q09181	Putative ATP-dependent RNA helicase ste13	STE13	11.38	5.01	408	297349	8	8	4	20.62	485
Q10193	Pre-mRNA-splicing factor srp1	SRP1	3.54	2.25	335.5	296557	3	3	0	12.73	275
O94508	Pre-mRNA-splicing factor cwf11	CWF11	4.1	4.52	485	291668	5	4	3	3.66	1284
O59678	Ribosome biogenesis regulatory protein homolog	SPBC29A3.16	3.57	3.62	233.2	252774	3	3	2	15.66	166
O74798	Putative arrestin-related trafficking adapter C2D10.04	SPBC2D10.04	3.14	3.16	259.2	160445	5	5	3	12.01	658
P87295	Pep5-like zinc finger protein C16A10.03c	SPAC16A10.03C	3.48	3.8	306.9	159188	3	3	1	4.49	847
Q92352	Actin-related protein 2/3 complex subunit 4	ARC4	9.27	9.34	639.5	158380	2	2	1	9.52	168
O74745	Mannan polymerase II complex anp1 subunit	ANP1	5.74	4.43	526.7	155233	5	4	1	13.72	430
P40235	Casein kinase I homolog hhp1	HHP1	5.64	5.58	557.2	127755	5	3	1	9.59	365
O59680	Cytochrome c1, heme protein, mitochondrial	CYT1	3.73	3.86	373.6	127660	3	2	1	5.21	307
Q9USU7	HMG box-containing protein C28F2.11	SPBC28F2.11	6.14	6.27	416.1	122517	3	2	0	6.45	310
Q10428	Serine/threonine-protein phosphatase 2A 56 kDa regulatory subunit delta 1 isoform	PAR1	6.87	7.14	444.6	112839	2	1	0	2.74	548
O13856	Uncharacterized WD repeat-containing protein C1A6.02	SPAC1A6.02	3.17	3.21	272.3	97089.1	6	2	0	6.65	361
Q9UUA4	Translocation protein sec66	SEC66	7.44	3.75	478.6	96332.5	4	3	0	17.71	192
O74946	DNA polymerase alpha subunit B	POL12	6.96	7.27	530.8	88361.4	2	2	0	2.96	574
O14363	60S ribosomal protein L1-A	RPL102	6.37	4.37	328.2	86855.6	4	2	0	11.57	216
Q09154	Cytochrome b-c1 complex subunit Rieske, mitochondrial	RIP1	7.05	7.15	425.5	85937.4	2	1	0	7.89	228
O60112	Uncharacterized Rab geranylgeranyltransferase C15C4.03	SPBC15C4.03	7.43	7.66	564.7	75250.3	2	2	0	5.88	459
Q9HDW7	Calcium-transporting ATPase 2	PMC1	5.43	5.74	348.2	67925.8	3	2	1	2.24	1292
Q9UT11	Uncharacterized zinc transporter P8A3.03	SPAP8A3.03	5.66	5.88	456.7	58714.8	2	1	0	3.97	453
P78974	Delta-aminolevulinic acid dehydratase	HEM2	7.36	4.47	412.9	54501.1	2	2	0	6.08	329
Q9USN3	Probable U3 small nucleolar RNA-associated protein 13	UTP13	3.77	4.17	413.5	53581.2	1	1	0	2.32	777
O13864	Importin subunit beta-1	KAP95	4.09	4.54	333.1	48763.2	2	2	1	3.13	863
O59701	Cysteine synthase 1	CYS11	3.61	3.78	364.7	41919.5	2	1	0	4.27	351
Q9UTB1	HIG1 domain-containing protein C25B8.07c, mitochondrial	SPAC25B8.07C	3.85	3.91	381.3	31934.2	1	1	0	16.81	113
O74856	Poly(A) ribonuclease pop2	CAF1	6.74	6.92	408.1	31364.2	1	1	0	4.78	335
Q10097	Uncharacterized transporter C11D3.18C	SPAC11D3.18C	5.96	6.22	527.3	27833.9	1	1	0	3.61	498
